# Supplementary material for: Landscape Analysis of Adult Florida Panther Habitat
Source: PLoS One. 2015 Jul 29;10(7):e0133044. doi: 10.1371/journal.pone.0133044 (PMC4519242; doi:10.1371/journal.pone.0133044)
Supplement: S1 Table — (CSV) [file pone.0133044.s001.csv]

Cell	Present	Ag	Grass	FW_Wet	Open	Up_For	Wet_For	Forest	Up_Shrub	Wet_Shrub	Shrub	Urban	Water	SW_Wet	For_Edge	Pop_Dens	Rd_Dens_11	wet_depth	dry_depth
1	0	0	0	0	0	0	0	0	0	0	0	0	0	0.99988349	0	0	1.017564457	-0.048873	-0.123454
2	0	0	0	0	0	0	0	0	0	0	0	0	0.019531807	0.980352043	0	0	1.420616994	-0.061712	-0.131346
3	0	0	0	0	0	0	0	0	0	0	0	0	0	0.999884258	0	0	0.776107354	-0.068281	-0.13342
4	0	0	0	0	0	0	0	0	0	0	0	0	0	0.999884717	0	0	1.113922412	-0.043287	-0.10269
5	0	0	0	0	0	0	0	0	0	0	0	0	0.325081147	0.674812925	0	0.026163811	1.028568716	-0.156854	-0.131376
6	0	0	0	0	0	0	0	0	0	0	0	0	0.22470463	0.775190543	0	0.027132718	1.011298912	-0.295656	-0.249936
7	0	0	0	0	0	0	0	0	0	0	0	0	0.242473311	0.757423012	0	0.028172185	0.964568175	-0.256487	-0.201313
8	0	0	0	0	0	0	0	0	0	0	0	0	0	0.999897523	0	0.033747836	0.995179114	-0.207264	-0.140208
9	0	0	0	0	0	0	0	0	0	0	0	0	0.290843833	0.70905494	0	0.001599122	1.350364194	-0.209809	-0.122393
10	0	0	0	0	0	0	0	0	0	0	0	0	0.0608924	0.939007671	0	0.007013719	0	-0.210312	-0.120255
11	0	0	0	0	0	0	0	0	0	0	0	0	0.260642133	0.739259287	0	0.030600534	0	-0.210312	-0.124968
12	0	0	0	0	0	0	0	0	0	0	0	0	0.007390373	0.992512444	0	0.042716	0	-0.131112	-0.058968
13	0	0	0	0	0	0	0	0	0	0	0	0	0.544881058	0.45500213	0	0	0	0.125886	0.038931
14	0	0	0	0	0	0	0	0	0	0	0	0	0.549144062	0.450739437	0	0	0	0.179832	0.100584
15	0	0	0	0	0	0	0	0	0	0	0	0	0.027077454	0.972806405	0	0	0	0.062686	-0.011541
16	0	0	0	0	0	0	0	0	0	0	0	0	0.053674454	0.946209815	0	0	0	-0.033528	-0.103632
17	0	0	0	0	0	0	0	0	0	0	0	0	0.032431419	0.967453309	0	0	1.266194004	0.086923	0.022555
18	0	0	0	0	0	0	0	0	0	0	0	0	0	0.999885237	0	0	0.377204834	0.002189	-0.058776
19	0	0	0	0	0	0	0	0	0	0	0	0	0	0.999885796	0	0	1.55271521	-0.18288	-0.237744
20	0	0	0	0	0	0	0	0	0	0	0	0	0.029633723	0.97025268	0	0	1.296615367	-0.266809	-0.317255
21	0	0	0	0	0	0	0	0	0	0	0	0	0.177992992	0.821894069	0	0	0	-0.301899	-0.349602
22	0	0	0	0	0	0	0	0	0	0	0	0	0.238161941	0.761725826	0	0	0.520547089	-0.326136	-0.36576
23	0	0	0	0	0	0	0	0	0	0	0	0	0.205733934	0.794154589	0	0	1.107525839	-0.279654	-0.31308
24	0	0	0	0	0	0	0	0	0	0	0	0	0.159321845	0.840572228	0	0.038724568	1.042799898	-0.209948	-0.194934
25	0	0	0	0	0	0	0	0	0	0	0	0	0.395114418	0.604780782	0	0.025537306	0.417020938	-0.210819	-0.180524
26	0	0	0	0	0	0	0	0	0	0	0	0	0.38419563	0.615700722	0	0.026570225	0	-0.204527	-0.16497
27	0	0	0	0	0	0	0	0	0	0	0	0	0.202096627	0.797800927	0	0.029672224	0	-0.195156	-0.145051
28	0	0	0	0	0	0	0	0	0	0	0	0	0.951334377	0.048564427	0	0.001990069	0.019762732	-0.143636	-0.084165
29	0	0	0	0	0	0	0	0	0	0	0	0	0.57821941	0.421680694	0	0.017312477	0	-0.159311	-0.0938
30	0	0	0	0	0	0	0	0	0	0	0	0	0.519213157	0.480688296	0	0.022814594	0	-0.223497	-0.146942
31	0	0	0	0	0	0	0	0	0	0	0	0	0.201251049	0.798651803	0	0.036112584	0	-0.09704	-0.03664
32	0	0	0	0	0	0	0	0	0	0	0	0	0.003637769	0.996245425	0	0	0	-0.01396	-0.104997
33	0	0	0	0	0	0	0	0	0	0	0	0	0.20248674	0.797396767	0	0	0	0.18173	0.096788
34	0	0	0	0	0	0	0	0	0	0	0	0	0.457880443	0.542003425	0	0	0	0.395957	0.315436
35	0	0	0	0	0	0	0	0	0	0	0	0	0.942001632	0.057882647	0	0	0	0.531454	0.454353
36	0	0	0	0	0	0	0	0	0	0	0	0	0.50398129	0.49590345	0	0	0	0.185865	0.116571
37	0	0	0	0	0	0	0	0	0	0	0	0	0	0.99988525	0	0	1.098293545	0.046366	-0.019177
38	0	0	0	0	0	0	0	0	0	0	0	0	0	0.99988581	0	0	0.34983956	-0.181354	-0.240796
39	0	0	0	0.005417399	0.005417399	0	0	0	0	0	0	0	0	0.99446902	0	0	1.911898107	-0.227869	-0.283612
40	0	0	0	0	0	0	0	0	0	0	0	0	0	0.999887077	0	0	1.196727956	-0.248845	-0.301634
41	0	0	0	0	0	0	0	0	0	0	0	0	0	0.999887785	0	0	1.036663118	-0.267513	-0.311045
42	0	0	0	0	0	0	0	0	0	0	0	0	0	0.999888542	0	0	0	-0.245694	-0.283815
43	0	0	0	0	0	0	0	0	0	0	0	0	0	0.999889349	0	0	0	-0.224312	-0.257513
44	0	0	0	0	0	0	0	0	0	0	0	0	0	0.999890205	0	0	0	-0.158432	-0.178173
45	0	0	0	0	0	0	0	0	0	0	0	0	0.079216961	0.920677163	0	0.039153634	0	-0.224191	-0.215321
46	0	0	0	0	0	0	0	0	0	0	0	0	0.085411157	0.914484071	0	0.03923935	0.72669331	-0.226859	-0.205078
47	0	0	0	0	0	0	0	0	0	0	0	0	0.013396398	0.986499983	0	0.042716	0	-0.21677	-0.185699
48	0	0	0	0	0	0	0	0	0	0	0	0	0.277189411	0.722708172	0	0.030640165	0	-0.207622	-0.166916
49	0	0	0	0	0	0	0	0	0	0	0	0	0.309887732	0.690011103	0	0.0284373	0	-0.13676	-0.088282
50	0	0	0	0	0	0	0	0	0	0	0	0	0.434439942	0.565460194	0	0.025963882	0	-0.15016	-0.095589
51	0	0	0	0	0	0	0	0	0	0	0	0	0.622428736	0.377472751	0	0.015903271	0	-0.216945	-0.148788
52	0	0	0	0	0	0	0	0	0	0	0	0	0.646344186	0.353558701	0	0.016521614	0	-0.069286	-0.017489
53	0	0	0	0	0	0	0	0	0	0	0	0	0	0.999904337	0	0.042716	0	0.012683	0.055317
54	0	0	0	0	0	0	0	0	0	0	0	0	0	0.999905836	0	0.042716	0	0.164918	0.188432
55	0	0	0	0	0	0	0	0	0	0	0	0	0	0.999907384	0	0.042716	0	0.126495	0.143739
56	0	0	0	0	0	0	0	0	0	0	0	0	0	0.999908982	0	0.042716	0	0.079248	0.088392
57	0	0	0	0	0	0	0	0	0	0	0	0	0.167550195	0.832360435	0	0.034164093	0	-0.080127	-0.078694
58	0	0	0	0	0	0	0	0	0	0	0	0	0	0.999883202	0	0	0	-0.080155	-0.17371
59	0	0	0	0	0	0	0	0	0	0	0	0	0.143363183	0.856520332	0	0	0	0.183114	0.094622
60	0	0	0	0	0	0	0	0	0	0	0	0	0.957809021	0.042074857	0	0	0	0.642067	0.557319
61	0	0	0	0	0	0	0	0	0	0	0	0	0.475776013	0.524108277	0	0	0	0.950924	0.868628
62	0	0	0	0	0	0	0	0	0	0	0	0	0.185775658	0.814109095	0	0	0	0.251173	0.177926
63	0	0	0	0	0	0	0	0	0	0	0	0	0	0.999885263	0	0	0	0.082174	0.012511
64	0	0	0	0	0	0	0	0	0	0	0	0	0	0.999885824	0	0	1.095529044	-0.179832	-0.24384
65	0	0	0	0.002421831	0.002421831	0	0	0	0	0	0	0	0	0.997464603	0	0	1.445034391	-0.18219	-0.24384
66	0	0	0	0	0	0	0	0	0	0	0	0	0	0.999887094	0	0.002331965	0.167724908	-0.183888	-0.242832
67	0	0	0	0	0	0	0	0	0	0	0	0	0	0.999887803	0	0.019726702	1.632287763	-0.188976	-0.237744
68	0	0	0	0	0	0	0	0	0	0	0	0	0	0.999888561	0	0.01308016	1.143748057	-0.199166	-0.244538
69	0	0	0	0	0	0	0	0	0	0	0	0	0	0.999889369	0	0.019493404	1.026165146	-0.207264	-0.249936
70	0	0	0	0	0	0	0	0	0	0	0	0	0.015657519	0.984232708	0	0.018370177	1.07521544	-0.224621	-0.255722
71	0	0	0	0	0	0	0	0	0	0	0	0	0	0.999891134	0	0.033213829	0.968229882	-0.231788	-0.258111
72	0	0	0	0	0	0	0	0	0	0	0	0	0.20454726	0.79534483	0	0.033634946	0	-0.24384	-0.262128
73	0	0	0	0	0	0	0	0	0	0	0	0	0.582433024	0.417460072	0	0.017347087	0	-0.237139	-0.246492
74	0	0	0	0	0	0	0	0	0	0	0	0	0.376381418	0.623512733	0	0.023955106	0	-0.246863	-0.251818
75	0	0	0	0	0	0	0	0	0	0	0	0	0.091852639	0.908042617	0	0.039047647	0	-0.332232	-0.329184
76	0	0	0	0	0	0	0	0	0	0	0	0	0.463085556	0.536810854	0	0.042716	0	-0.303888	-0.292967
77	0	0	0	0	0	0	0	0	0	0	0	0	0.423675353	0.57622226	0	0.041289708	0	-0.277368	-0.25908
78	0	0	0	0	0	0	0	0	0	0	0	0	0.557396152	0.442502715	0	0.020788211	0	-0.213678	-0.178775
79	0	0	0	0	0	0	0	0	0	0	0	0	0.720609291	0.279290878	0	0.016172849	0	-0.181628	-0.147799
80	0	0	0	0.050806028	0.050806028	0	0	0	0	0	0	0	0.889231133	0.05986436	0	0.004953996	0	-0.12192	-0.094488
81	0	0	0	0.228248669	0.228248669	0	0	0	0	0	0	0	0.203035404	0.568618849	0	0.034612003	0	0.030003	0.048995
82	0	0	0	0.085972892	0.085972892	0	0	0	0	0	0	0	0	0.913931481	0	0.042716	0	0.103949	0.117906
83	0	0	0	0.01704221	0.01704221	0	0	0	0	0	0	0	0	0.982863664	0	0.042716	0	0.173736	0.173736
84	0	0	0	0.02330122	0.02330122	0	0	0	0	0	0	0	0	0.976606203	0	0.042716	0	0.207104	0.202751
85	0	0	0	0	0	0	0	0	0	0	0	0	0	0.999909022	0	0.042716	0	0.241632	0.232733
86	0	0	0	0	0	0	0	0	0	0	0	0	0.01449737	0.985413301	0	0.042716	0	0.09645	0.077522
87	0	0	0	0	0	0	0	0	0	0	0	0	0.013840972	0.986042237	0	0	0	0.009499	-0.092729
88	0	0	0	0	0	0	0	0	0	0	0	0	0.068974136	0.930909387	0	0	0	0.204215	0.10668
89	0	0	0	0	0	0	0	0	0	0	0	0	0.62080338	0.379080507	0	0	0	0.232951	0.141194
90	0	0	0	0	0	0	0	0	0	0	0	0	0.03652933	0.963354971	0	0	0	0.261493	0.173376
91	0	0	0	0	0	0	0	0	0	0	0	0	0	0.999884764	0	0	0	0.026609	-0.057976
92	0	0	0	0.139133739	0.139133739	0	0	0	0	0	0	0	0	0.860751538	0	0	0	-0.005954	-0.087654
93	0	0	0	0	0	0	0	0	0	0	0	0	0	0.999885838	0	0	0	-0.063322	-0.140878
94	0	0	0	0.146821952	0.146821952	0	0	0	0	0	0	0	0	0.853064498	0	0	0.839787042	-0.089961	-0.162611
95	0	0	0	0.086258158	0.086258158	0	0	0	0	0	0	0	0	0.913628952	0	0.00334947	0.862160771	-0.104388	-0.174248
96	0	0	0	0	0	0	0	0	0	0	0	0	0.500776981	0.49911084	0	0.010430695	0	-0.131793	-0.195478
97	0	0	0	0	0	0	0	0	0	0	0	0	0.797008489	0.202880091	0	0.000682434	0	-0.163741	-0.224834
98	0	0	0	0	0	0	0	0	0	0	0	0	0.889446299	0.110443091	0	0.001496135	0	-0.186229	-0.245261
99	0	0	0	0	0	0	0	0	0	0	0	0	0.995532685	0.004357564	0	0.00029416	0	-0.173779	-0.22263
100	0	0	0	0	0	0	0	0	0	0	0	0	0.92416075	0.075730406	0	0.003441628	0	-0.155551	-0.199081
101	0	0	0	0	0	0	0	0	0	0	0	0	0.766182153	0.233709961	0	0.01068914	0	-0.125475	-0.160672
102	0	0	0	0.034347701	0.034347701	0	0	0	0	0	0	0	0.360142576	0.605402845	0	0.027345395	0	-0.175276	-0.202189
103	0	0	0	0	0	0	0	0	0	0	0	0	0.917630745	0.082263432	0	0.00386528	0	-0.20722	-0.228741
104	0	0	0	0	0	0	0	0	0	0	0	0	0.646898668	0.352996615	0	0.016065712	0	-0.298214	-0.306505
105	0	0	0	0	0	0	0	0	0	0	0	0	0.439500959	0.56039548	0	0.031581038	0	-0.150067	-0.154574
106	0	0	0	0.006278333	0.006278333	0	0	0	0	0	0	0	0.074792729	0.918826582	0	0.041619522	0	-0.033685	-0.034543
107	0	0	0	0.043713638	0.043713638	0	0	0	0	0	0	0	0.697448314	0.258736946	0	0.01149767	0	-0.117679	-0.11002
108	0	0	0	0.041602932	0.041602932	0	0	0	0	0	0	0	0.901370828	0.056926442	0	0.004263944	0	-0.099419	-0.090792
109	0	0	0	0.164252592	0.164252592	0	0	0	0	0	0	0	0.20666309	0.628985873	0	0.034291022	0	-0.047611	-0.039894
110	0	0	0	0.217703968	0.217703968	0	0	0	0	0.011504415	0.011504415	0	0	0.770694575	0	0.042716	0	0.11328	0.116335
111	0	0	0	0.327505275	0.327505275	0	0	0	0	0	0	0	0	0.672399134	0	0.042716	0	0.188077	0.188298
112	0	0	0	0.167732901	0.167732901	0	0	0	0	0	0	0	0	0.83217301	0	0.042716	0	0.293915	0.283577
113	0	0	0	0.080221836	0.080221836	0	0	0	0	0	0	0	0	0.919685625	0	0.042716	0	0.261145	0.246828
114	0	0	0	0	0	0	0	0	0	0	0	0	0.015630162	0.9842789	0	0.042716	0	0.235842	0.217556
115	0	0	0	0	0	0	0	0	0	0	0	0	0.058511464	0.941399248	0	0.042716	0	0.198532	0.17188
116	0	0	0	0	0	0	0	0	0	0	0	0	0.161222392	0.838690019	0	0.042716	0	0.193286	0.163976
117	0	0	0	0	0	0	0	0	0	0	0	0	0.0916151	0.90829906	0	0.042716	0	0.200251	0.166392
118	0	0	0	0	0	0	0	0	0	0	0	0	0.221737899	0.778185747	0	0.032800868	0	0.097462	0.04652
119	0	0	0	0	0	0	0	0	0	0	0	0	0.006195222	0.993689089	0	0	0	0.179667	0.088188
120	0	0	0	0.146605149	0.146605149	0	0	0	0	0	0	0	0	0.853279627	0	0	0	0.003248	-0.085077
121	0	0	0	0.210341847	0.210341847	0	0	0	0	0	0	0	0	0.789543443	0	0	0	-0.01246	-0.097938
122	0	0	0	0	0	0	0	0	0	0	0	0	0	0.999885853	0	0	0	-0.035249	-0.117031
123	0	0	0	0.231248209	0.231248209	0	0	0	0	0	0	0	0	0.768638256	0	0	0	-0.05702	-0.134203
124	0	0	0	0.161816048	0.161816048	0	0	0	0	0	0	0	0.014366124	0.823704956	0	0.000764594	0.387811844	-0.068947	-0.143727
125	0	0	0	0	0	0	0	0	0	0	0	0	0.254536189	0.74535165	0	0.008816811	1.38664349	-0.09214	-0.162305
126	0	0	0	0	0	0	0	0	0	0	0	0	0.529537387	0.470351213	0	0.020177959	0.09057191	-0.120143	-0.187759
127	0	0	0	0	0	0	0	0	0	0	0	0	0.612558009	0.387331401	0	0.018287973	0	-0.141912	-0.207795
128	0	0	0	0	0	0	0	0	0	0	0	0	0.814997884	0.184892386	0	0.007647925	0	-0.118119	-0.175012
129	0	0	0	0	0	0	0	0	0	0	0	0	0.720632529	0.27925865	0	0.011799831	0	-0.089433	-0.141282
130	0	0	0	0	0	0	0	0	0	0	0	0	0.421553678	0.57833846	0	0.024692734	0	-0.042512	-0.086679
131	0	0	0	0.485989664	0.485989664	0	0	0	0	0	0	0	0.017914647	0.495988835	0	0.042221422	0	-0.127012	-0.163847
132	0	0	0	0.04512236	0.04512236	0	0	0	0	0	0	0	0.725871391	0.228900452	0	0.011620512	0	-0.174384	-0.205586
133	0	0	0	0	0	0	0	0	0	0	0	0	0.825365447	0.174529864	0	0.007476531	0	-0.272136	-0.287691
134	0	0	0	0	0	0	0	0	0	0	0	0	0.548630608	0.45126586	0	0.020513638	0	-0.036008	-0.051248
135	0	0	0	0.012813589	0.012813589	0	0	0	0	0	0	0	0	0.987084084	0	0.042716	0	0.149352	0.134112
136	0	0	0	0.171130907	0.171130907	0	0	0	0	0	0	0	0.010836053	0.817931969	0	0.041679412	0	-0.043271	-0.058511
137	0	0	0	0.234714765	0.234714765	0	0	0	0	0	0	0	0.095820567	0.669364902	0	0.037893434	0	-0.024125	-0.0383
138	0	0	0	0.464798365	0.464798365	0	0	0	0	0	0	0	0.060883446	0.474219777	0	0.042716	0	0.027432	0.01524
139	0	0	0	0.108378017	0.108378017	0	0	0	0	0	0	0	0	0.891524976	0	0.042716	0	0.205938	0.191487
140	0	0	0	0.145797827	0.145797827	0	0	0	0	0	0	0	0	0.854106619	0	0.042716	0	0.293403	0.276944
141	0	0	0	0.161630721	0.161630721	0	0	0	0	0	0	0	0	0.838275228	0	0.042716	0	0.4572	0.432816
142	0	0	0	0.029665292	0.029665292	0	0	0	0	0	0	0	0.002353335	0.967888873	0	0.042716	0	0.333951	0.304765
143	0	0	0	0.040969926	0.040969926	0	0	0	0	0	0	0	0	0.958939176	0	0.042716	0	0.222504	0.188976
144	0	0	0	0	0	0	0	0	0	0	0	0	0.019974831	0.979935922	0	0.042716	0	0.384624	0.345506
145	0	0	0	0	0	0	0	0	0	0	0	0	0.019265837	0.980646617	0	0.042716	0	0.446374	0.403925
146	0	0	0	0	0	0	0	0	0	0	0	0	0.065406157	0.934508046	0	0.042716	0	0.551688	0.50292
147	0	0	0	0	0	0	0	0	0	0	0	0	0.324800682	0.675115321	0	0.042716	0	0.425649	0.374744
148	0	0	0	0	0	0	0	0	0	0	0	0	0.836531362	0.16338649	0	0.042716	0	0.381754	0.329373
149	0	0	0	0	0	0	0	0	0	0	0	0	0.520513968	0.479405782	0	0.042716	0	0.478536	0.420624
150	0	0	0	0	0	0	0	0	0	0	0	0	0.400423476	0.599498222	0	0.030659223	0	0.395804	0.336414
151	0	0	0	0	0	0	0	0	0	0	0	0	0.788753786	0.211169909	0	0.010757995	0	0.307848	0.246888
152	0	0	0	0	0	0	0	0	0	0	0	0	0.521425516	0.478500226	0	0.019933531	0	0.192955	0.129323
153	0	0	0	0	0	0	0	0	0	0	0	0	0.872638618	0.12728922	0	0.004262013	0	0.164507	0.098862
154	0	0	0	0	0	0	0	0	0	0	0	0	0.477409242	0.522520742	0	0.021506409	0	0.131064	0.06096
155	0	0	0	0	0	0	0	0	0	0	0	0	0	0.999884322	0	0	0	0.08473	-0.012614
156	0	0	0	0	0	0	0	0	0	0	0	0	0	0.999884788	0	0	0	-0.01524	-0.109728
157	0	0	0	0	0	0	0	0	0	0	0	0	0	0.999885303	0	0	0	-0.008309	-0.100024
158	0	0	0	0.007719259	0.007719259	0	0	0	0	0	0	0	0	0.992166608	0	0	0	0	-0.088392
159	0	0	0	0.133240956	0.133240956	0	0	0	0	0	0	0	0	0.866645525	0	0	0	0	-0.085811
160	0	0	0	0.062192789	0.062192789	0	0	0	0	0	0	0	0	0.937694355	0	0	0	0.002909	-0.081707
161	0	0	0	0.068581166	0.068581166	0	0	0	0	0	0	0	0	0.931306691	0	0	0	0.012192	-0.070104
162	0	0	0	0.137416163	0.137416163	0	0	0	0	0	0	0	0.022531301	0.839941155	0	0.013117585	1.139466829	0.044864	-0.033588
163	0	0	0	0.07432117	0.07432117	0	0	0	0	0	0	0	0.103694021	0.821874239	0	0.035192736	0.577741946	0.065514	-0.010549
164	0	0	0	0	0	0	0	0	0	0	0	0	0.011809479	0.988080812	0	0.04212044	0	0.131064	0.06096
165	0	0	0	0	0	0	0	0	0	0	0	0	0	0.999891202	0	0.042716	0	0.201792	0.135477
166	0	0	0	0.017342992	0.017342992	0	0	0	0	0	0	0	0	0.98254917	0	0.042716	0	0.301752	0.240792
167	0	0	0	0.027238905	0.027238905	0	0	0	0	0	0	0	0	0.972654266	0	0.042716	0	0.198535	0.140032
168	0	0	0	0.121521939	0.121521939	0	0	0	0	0	0	0	0.002607402	0.875764889	0	0.042643735	0	0.204546	0.147842
169	0	0	0	0	0	0	0	0	0	0	0	0	0.005147656	0.994747683	0	0.042576516	0	0.328993	0.277188
170	0	0	0	0	0	0	0	0	0	0	0	0	0	0.999896496	0	0.042716	0	0.326398	0.276935
171	0	0	0	0.101367197	0.101367197	0	0	0	0	0	0	0	0	0.898530507	0	0.042716	0	0.324795	0.27739
172	0	0	0	0.400834509	0.400834509	0	0	0	0	0	0	0	0	0.599064452	0	0.042716	0	0.077972	0.034188
173	0	0	0	0.284110822	0.284110822	0	0	0	0	0	0	0	0.01356081	0.702228635	0	0.042716	0	0.1288	0.086953
174	0	0	0	0.278675737	0.278675737	0	0	0	0	0	0	0	0.045151282	0.676074603	0	0.042716	0	0.22183	0.182638
175	0	0	0	0.177141985	0.177141985	0	0	0	0	0	0	0	0	0.822761042	0	0.042716	0	0.322544	0.279757
176	0	0	0	0.136953283	0.136953283	0	0	0	0	0.014441723	0.014441723	0	0	0.848509476	0	0.042716	0	0.331458	0.287123
177	0	0	0	0.770829775	0.770829775	0	0	0	0	0	0	0	0	0.229076211	0	0.042716	0	0.226958	0.177817
178	0	0	0	0.286402961	0.286402961	0	0	0	0	0	0	0	0.081796074	0.631708504	0	0.042716	0	0.231311	0.180525
179	0	0	0	0.173370382	0.173370382	0	0	0	0	0	0	0	0.009279637	0.817259123	0	0.042716	0	0.229482	0.177345
180	0	0	0	0	0	0	0	0	0	0	0	0	0.17638998	0.823520814	0	0.042716	0	0.336225	0.278947
181	0	0	0	0	0	0	0	0	0	0	0	0	0.196668887	0.803243609	0	0.042716	0	0.351464	0.292829
182	0	0	0	0	0	0	0	0	0	0	0	0	0.009536257	0.99037799	0	0.042716	0	0.370954	0.309576
183	0	0	0	0	0	0	0	0	0	0	0	0	0.025944663	0.973971385	0	0.042716	0	0.307248	0.242638
184	0	0	0	0	0	0	0	0	0	0	0	0	0.162711573	0.837206325	0	0.042716	0	0.308714	0.242988
185	0	0	0	0	0	0	0	0	0	0	0	0	0.625180594	0.374739204	0	0.042609702	0	0.491674	0.424378
186	0	0	0	0	0	0	0	0	0	0	0	0	0.476795066	0.523126681	0	0.027205004	0	0.451004	0.382531
187	0	0	0	0	0	0	0	0	0	0	0	0	0.223331873	0.776591872	0	0.036480318	0	0.408009	0.338414
188	0	0	0	0	0	0	0	0	0	0	0	0	0.810762786	0.189163007	0	0.008143439	0	0.103186	0.03122
189	0	0	0	0	0	0	0	0	0	0	0	0	0.746210565	0.253717325	0	0.010823434	0	0.11627	0.043054
190	0	0	0	0	0	0	0	0	0	0	0	0	0.328662787	0.671267251	0	0.033304517	0	0.209162	0.13305
191	0	0	0	0	0	0	0	0	0	0	0	0	0.018207957	0.981676843	0	0	0	-0.004354	-0.107551
192	0	0	0	0	0	0	0	0	0	0	0	0	0	0.999885316	0	0	0	-0.012518	-0.113502
193	0	0	0	0.03989828	0.03989828	0	0	0	0	0	0	0	0	0.959987602	0	0	0	-0.020283	-0.118817
194	0	0	0	0.377461289	0.377461289	0	0	0	0	0	0	0	0	0.622425207	0	0	0	0.135747	0.04024
195	0	0	0	0.082340162	0.082340162	0	0	0	0	0	0	0	0	0.917546999	0	0	0	0.153463	0.060019
196	0	0	0	0.019814986	0.019814986	0	0	0	0	0	0	0	0.027001397	0.953071492	0	0	0	0.151181	0.061665
197	0	0	0	0	0	0	0	0	0	0	0	0	0	0.999888638	0	0	0	0.136285	0.049926
198	0	0	0	0.01819001	0.01819001	0	0	0	0	0	0	0	0	0.981699441	0	0.004299209	0.652463174	0.134983	0.050703
199	0	0	0	0.008427356	0.008427356	0	0	0	0	0	0	0	0	0.991462957	0	0.031250226	1.064429538	0.252845	0.173252
200	0	0	0	0	0	0	0	0	0	0	0	0	0	0.999891225	0	0.042716	0	0.26843	0.191312
201	0	0	0	0.001167292	0.001167292	0	0	0	0	0	0	0	0	0.998724895	0	0.042716	0	0.296022	0.22217
202	0	0	0	0.110695054	0.110695054	0	0	0	0	0	0	0	0	0.889198142	0	0.042716	0	0.260161	0.189512
203	0	0	0	0.017744096	0.017744096	0	0	0	0	0	0	0	0	0.982150161	0	0.042716	0	0.274422	0.206318
204	0	0	0	0	0	0	0	0	0	0	0	0	0	0.999895366	0	0.042716	0	0.364237	0.301542
205	0	0	0	0	0	0	0	0	0	0	0	0	0	0.999896525	0	0.042716	0	0.334675	0.274525
206	0	0	0	0.186805424	0.186805424	0	0	0	0	0	0	0	0	0.81309231	0	0.042716	0	0.31789	0.259594
207	0	0	0	0.123008804	0.123008804	0	0	0	0	0	0	0	0	0.876890188	0	0.042716	0	0.150412	0.094843
208	0	0	0	0.151265284	0.151265284	0	0	0	0	0.043767062	0.043767062	0	0	0.804867953	0	0.042716	0	0.194409	0.140442
209	0	0	0	0.634692554	0.634692554	0	0	0	0	0.053370136	0.053370136	0	0	0.311838966	0	0.042716	0	0.266937	0.215076
210	0	0	0	0.676072114	0.676072114	0	0	0	0	0.09731284	0.09731284	0	0	0.226518109	0	0.042716	0	0.335615	0.280962
211	0	0	0	0.444630049	0.444630049	0	0	0	0	0.127218323	0.127218323	0	0	0.428056145	0	0.042716	0	0.329271	0.273219
212	0	0	0	0.487803978	0.487803978	0	0	0	0	0.035254038	0.035254038	0	0	0.476848006	0	0.042716	0	0.206126	0.145762
213	0	0	0	0.053245387	0.053245387	0	0	0	0	0	0	0	0.107712383	0.838949808	0	0.042716	0	0.223245	0.161804
214	0	0	0	0	0	0	0	0	0	0	0	0	0	0.999909182	0	0.042716	0	0.237648	0.175582
215	0	0	0	0	0	0	0	0	0	0	0	0	0	0.999910835	0	0.042716	0	0.315601	0.248695
216	0	0	0	0	0	0	0	0	0	0	0	0	0.062525899	0.937386639	0	0.042716	0	0.306594	0.239
217	0	0	0	0	0	0	0	0	0	0	0	0	0.029295727	0.970618564	0	0.042716	0	0.285057	0.216105
218	0	0	0	0	0	0	0	0	0	0	0	0	0	0.999916093	0	0.042716	0	0.248596	0.175904
219	0	0	0	0	0	0	0	0	0	0	0	0	0	0.999917944	0	0.042716	0	0.272197	0.198522
220	0	0	0	0	0	0	0	0	0	0	0	0	0.074571972	0.925347873	0	0.042716	0	0.498221	0.42497
221	0	0	0	0	0	0	0	0	0	0	0	0	0.219437404	0.780484391	0	0.042716	0	0.491735	0.416956
222	0	0	0	0	0	0	0	0	0	0	0	0	0.513980301	0.485943494	0	0.035782	0	0.484632	0.408432
223	0	0	0	0	0	0	0	0	0	0	0	0	0.895060037	0.104865807	0	0.010040475	0	0.019004	-0.060018
224	0	0	0	0	0	0	0	0	0	0	0	0	0.971969467	0.027958476	0	0.000334154	0	0.079543	-0.000674
225	0	0	0	0	0	0	0	0	0	0	0	0	0.89583183	0.104098261	0	0.006354682	0	0.28956	0.207264
226	0	0	0	0	0	0	0	0	0	0	0	0	0.899128139	0.10080415	0	0.009449846	0	0.280907	0.196448
227	0	0	0	0	0	0	0	0	0	0	0	0	0.894555792	0.105378744	0	0.000129655	0	0.283566	0.197912
228	0	0	0	0	0	0	0	0	0	0	0	0	0.936518994	0.063417838	0	0.014220559	0	0.338328	0.249936
229	0	0	0	0	0	0	0	0	0	0	0	0	0.395919779	0.6040194	0	0.029649368	0	0.443646	0.35375
230	0	0	0	0	0	0	0	0	0	0	0	0	0.539237683	0.460703891	0	0.021423591	0	0.551688	0.460248
231	0	0	0	0	0	0	0	0	0	0	0	0	0.779442243	0.220501775	0	0.012344676	0	0.602973	0.511533
232	0	0	0	0	0	0	0	0	0	0	0	0	0.200651815	0.79923254	0	0	0	0.004062	-0.103556
233	0	0	0	0	0	0	0	0	0	0	0	0	0.107223145	0.892662185	0	0	0	-0.012369	-0.118341
234	0	0	0	0.068802616	0.068802616	0	0	0	0	0	0	0	0.149852299	0.781230982	0	0	0	-0.028516	-0.132803
235	0	0	0	0.054271661	0.054271661	0	0	0	0	0	0	0	0.117603547	0.828011304	0	0	0	0.220625	0.119366
236	0	0	0	0	0	0	0	0	0	0	0	0	0.032808664	0.967078513	0	0	0	0.247489	0.148584
237	0	0	0	0	0	0	0	0	0	0	0	0	0.095546304	0.904341589	0	0	0	0.246888	0.1524
238	0	0	0	0	0	0	0	0	0	0	0	0	0.000234795	0.999653863	0	0	0	0.203399	0.110982
239	0	0	0	0	0	0	0	0	0	0	0	0	0.012283544	0.987605928	0	0	0	0.195931	0.104708
240	0	0	0	0	0	0	0	0	0	0	0	0	0.005076253	0.994814082	0	0.00027668	0.165807214	0.36576	0.277368
241	0	0	0	0	0	0	0	0	0	0	0	0	0.001594892	0.998296356	0	0.019425453	1.230372186	0.330457	0.242065
242	0	0	0	0.203227736	0.203227736	0	0	0	0	0	0	0	0	0.796664474	0	0.041675893	0.320277071	0.28956	0.201168
243	0	0	0	0.226261886	0.226261886	0	0	0	0	0	0	0	0	0.773631336	0	0.042716	0	0.341695	0.25591
244	0	0	0	0.03253168	0.03253168	0	0	0	0	0	0	0	0	0.967362603	0	0.042716	0	0.367094	0.283257
245	0	0	0	0.054402758	0.054402758	0	0	0	0	0	0	0	0	0.945492636	0	0.042716	0	0.417576	0.338328
246	0	0	0	0.274162542	0.274162542	0	0	0	0	0	0	0	0	0.725734012	0	0.042716	0	0.337708	0.260408
247	0	0	0	0.517920566	0.517920566	0	0	0	0	0	0	0	0	0.481977198	0	0.042716	0	0.292608	0.216408
248	0	0	0	0.178267662	0.178267662	0	0	0	0	0.022436983	0.022436983	0	0	0.799194378	0	0.042716	0	0.292608	0.216408
249	0	0	0	0.328745959	0.328745959	0	0	0	0	0.062857825	0.062857825	0	0	0.608296547	0	0.042716	0	0.304211	0.228011
250	0	0	0	0.86650278	0.86650278	0	0	0	0	0.13339891	0.13339891	0	0	0	0	0.042716	0	0.32004	0.24384
251	0	0	0	0.967257956	0.967257956	0	0	0	0	0.032645141	0.032645141	0	0	0	0	0.042716	0	0.312588	0.236388
252	0	0	0	0.93974643	0.93974643	0	0	0	0	0.060158124	0.060158124	0	0	0	0	0.042716	0	0.31594	0.238479
253	0	0	0	0.80219824	0.80219824	0	0	0	0	0.019857143	0.019857143	0	0	0.177850678	0	0.042438351	0	0.33528	0.252984
254	0	0	0	0.079388637	0.079388637	0	0	0	0	0	0	0	0	0.92051898	0	0.042716	0	0.296952	0.212831
255	0	0	0	0	0	0	0	0	0	0	0	0	0	0.999909222	0	0.042716	0	0.271275	0.18593
256	0	0	0	0	0	0	0	0	0	0	0	0	0	0.999910877	0	0.042716	0	0.286368	0.198005
257	0	0	0	0	0	0	0	0	0	0	0	0	0	0.999912581	0	0.042716	0	0.265517	0.175958
258	0	0	0	0	0	0	0	0	0	0	0	0	0	0.999914335	0	0.042716	0	0.231648	0.140208
259	0	0	0	0	0	0	0	0	0	0	0	0	0	0.999916138	0	0.042716	0	0.255259	0.163819
260	0	0	0	0	0	0	0	0	0	0	0	0	0	0.99991799	0	0.042716	0	0.250958	0.159518
261	0	0	0	0.231762378	0.231762378	0	0	0	0	0	0	0	0	0.768157514	0	0.042716	0	0.195496	0.104081
262	0	0	0	0.039148465	0.039148465	0	0	0	0	0	0	0	0.00477565	0.955997729	0	0.042716	0	0.280745	0.189637
263	0	0	0	0	0	0	0	0	0	0	0	0	0.033081345	0.9668425	0	0.042716	0	0.347845	0.257093
264	0	0	0	0	0	0	0	0	0	0	0	0	0.317320009	0.682605886	0	0.042716	0	0.199485	0.106211
265	0	0	0	0	0	0	0	0	0	0	0	0	0.878863953	0.121064042	0	0.0094237	0	0.174822	0.080728
266	0	0	0	0	0	0	0	0	0	0	0	0	0.98628826	0.013641884	0	0	0	0.155293	0.05957
267	0	0	0	0	0	0	0	0	0	0	0	0	0.982234722	0.017697621	0	0.000723001	0	0.259193	0.163522
268	0	0	0	0	0	0	0	0	0	0	0	0	0.706084299	0.293850293	0	0.018537976	0	0.308282	0.212412
269	0	0	0	0	0	0	0	0	0	0	0	0	0.833230013	0.166706877	0	0.009634523	0	0.397372	0.299139
270	0	0	0	0	0	0	0	0	0	0	0	0	0.374949742	0.624989494	0	0.031536075	0	0.411198	0.314152
271	0	0	0	0	0	0	0	0	0	0	0	0	0.434050959	0.565890674	0	0.027925027	0	0.429262	0.333202
272	0	0	0	0	0	0	0	0	0	0	0	0	0.5459803	0.45396378	0	0.033154787	0	0.447231	0.349283
273	0	0	0	0	0	0	0	0	0	0	0	0	0.238835668	0.761049156	0	0	0	0.039624	-0.0762
274	0	0	0	0	0	0	0	0	0	0	0	0	0.258381157	0.741504185	0	0	0	0.02192	-0.093904
275	0	0	0	0	0	0	0	0	0	0	0	0	0.593767798	0.406118112	0	0	0	0.006096	-0.109728
276	0	0	0	0	0	0	0	0	0	0	0	0	0.512492971	0.487393557	0	0	0	0.320154	0.207134
277	0	0	0	0	0	0	0	0	0	0	0	0	0.404227202	0.595659993	0	0	0	0.323677	0.210921
278	0	0	0	0	0	0	0	0	0	0	0	0	0.403917708	0.595970203	0	0	0	0.270795	0.158377
279	0	0	0	0.006064213	0.006064213	0	0	0	0	0	0	0	0.26007232	0.733752144	0	0	0	0.386673	0.274802
280	0	0	0	0.01207902	0.01207902	0	0	0	0	0	0	0	0.163246895	0.824563577	0	0	0	0.431955	0.320931
281	0	0	0	0	0	0	0	0	0	0	0	0	0.110239125	0.889651232	0	0	0	0.448707	0.340961
282	0	0	0	0.011528586	0.011528586	0	0	0	0	0	0	0	0.009375232	0.978987453	0	0	0	0.349191	0.243273
283	0	0	0	0.378725326	0.378725326	0	0	0	0	0	0	0	0.008368278	0.61279863	0	0.014241258	1.318801283	0.247707	0.14362
284	0	0	0	0.316262231	0.316262231	0	0	0	0	0	0	0	0.045690295	0.637940722	0	0.042716	0	0.347258	0.244063
285	0	0	0	0.383251638	0.383251638	0	0	0	0	0.062784669	0.062784669	0	0	0.553858002	0	0.042716	0	0.373922	0.271631
286	0	0	0	0.436867167	0.436867167	0	0	0	0	0.078688986	0.078688986	0	0	0.484339269	0	0.042716	0	0.4104	0.309623
287	0	0	0	0.367652372	0.367652372	0	0	0	0	0	0	0	0	0.632244212	0	0.042716	0	0.34613	0.248048
288	0	0	0	0.030295123	0.030295123	0	0	0	0	0.014222799	0.014222799	0	0	0.955379872	0	0.042716	0	0.314744	0.218229
289	0	0	0	0	0	0	0	0	0	0.038784191	0.038784191	0	0	0.961114863	0	0.042716	0	0.344643	0.246762
290	0	0	0	0.447934249	0.447934249	0	0	0	0	0.026208332	0.026208332	0	0	0.525757783	0	0.042716	0	0.332671	0.235537
291	0	0	0	0.981377184	0.981377184	0	0	0	0	0.01852454	0.01852454	0	0	0	0	0.042716	0	0.32004	0.223653
292	0	0	0	0.975481835	0.975481835	0	0	0	0	0.024421298	0.024421298	0	0	0	0	0.042716	0	0.289469	0.193829
293	0	0	0	0.905171129	0.905171129	0	0	0	0	0.094733461	0.094733461	0	0	0	0	0.042716	0	0.283412	0.187978
294	0	0	0	0.824353727	0.824353727	0	0	0	0	0.029340664	0.029340664	0	0	0.146211707	0	0.03434215	0	0.281445	0.184793
295	0	0	0	0.248001251	0.248001251	0	0	0	0	0	0	0	0	0.751906404	0	0.041541268	0	0.285612	0.187659
296	0	0	0	0.515121346	0.515121346	0	0	0	0	0	0	0	0	0.484787916	0	0.042716	0	0.285597	0.187047
297	0	0	0	0.361404768	0.361404768	0	0	0	0	0	0	0	0	0.63850615	0	0.042716	0	0.267671	0.166718
298	0	0	0	0.187521287	0.187521287	0	0	0	0	0	0	0	0	0.812391336	0	0.042716	0	0.25049	0.150114
299	0	0	0	0.019696443	0.019696443	0	0	0	0	0	0	0	0	0.980217935	0	0.042716	0	0.224546	0.124584
300	0	0	0	0.030091049	0.030091049	0	0	0	0	0.0005153	0.0005153	0	0	0.969309834	0	0.042716	0	0.251438	0.151925
301	1	0	0	0.183561952	0.183561952	0	0	0	0	0.00384934	0.00384934	0	0	0.812506744	0	0.042716	0	0.254606	0.155296
302	1	0	0	0.562741937	0.562741937	0	0	0	0	0	0	0	0	0.437178003	0	0.042716	0	0.235725	0.135915
303	0	0	0	0.508331115	0.508331115	0	0	0	0	0	0	0	0	0.491590777	0	0.042716	0	0.299548	0.200916
304	0	0	0	0	0	0	0	0	0	0	0	0	0.003789629	0.996134265	0	0.042716	0	0.346605	0.24889
305	0	0	0	0	0	0	0	0	0	0	0	0	0.035186086	0.964739861	0	0.042716	0	0.263159	0.163876
306	0	0	0	0	0	0	0	0	0	0	0	0	0.219450811	0.780477236	0	0.037901376	0	0.242602	0.142189
307	0	0	0	0	0	0	0	0	0	0	0	0	0.352352824	0.647577374	0	0.030601629	0	0.211849	0.109388
308	0	0	0	0	0	0	0	0	0	0	0	0	0.345285831	0.654646567	0	0.031502961	0	0.303853	0.202975
309	0	0	0	0	0	0	0	0	0	0	0	0	0.167376396	0.832558251	0	0.037880778	0	0.339349	0.238875
310	0	0	0	0	0	0	0	0	0	0	0	0	0.15627531	0.843661637	0	0.038150791	0	0.387061	0.285286
311	0	0	0	0	0	0	0	0	0	0	0	0	0.054305417	0.945633878	0	0.040469555	0	0.376049	0.2758
312	0	0	0	0	0	0	0	0	0	0	0	0	0.011424177	0.988517516	0	0.042100984	0	0.367876	0.269004
313	0	0	0	0	0	0	0	0	0	0	0	0	0.058706706	0.941237435	0	0.042716	0	0.367803	0.266655
314	0	0	0	0	0	0	0	0	0	0	0	0	0.049444779	0.950501858	0	0.042716	0	0.351073	0.241754
315	0	0	0	0	0	0	0	0	0	0	0	0	0.141352991	0.858596192	0	0.0384719	0	0.309766	0.183289
316	0	0	0	0	0	0	0	0	0	0	0	0	0.051361224	0.948590555	0	0.042716	0	0.298737	0.190568
317	0	0	0	0	0	0	0	0	0	0	0	0	0.230625957	0.769258879	0	0	0	0.187699	0.065892
318	0	0	0	0	0	0	0	0	0	0	0	0	0.370691392	0.629193964	0	0	0	0.215212	0.094488
319	0	0	0	0	0	0	0	0	0	0	0	0	0.707003572	0.292882353	0	0	0	0.231036	0.111171
320	0	0	0	0	0	0	0	0	0	0	0	0	0.697129046	0.302757497	0	0	0	0.417692	0.298511
321	0	0	0	0	0	0	0	0	0	0	0	0	0.406819679	0.593067533	0	0	0	0.381157	0.26239
322	0	0	0	0	0	0	0	0	0	0	0	0	0.556150252	0.443737677	0	0	0	0.292621	0.174227
323	0	0	0	0	0	0	0	0	0	0	0	0	0.344736766	0.65515193	0	0	0	0.42149	0.302703
324	0	0	0	0	0	0	0	0	0	0	0	0	0.139814345	0.860075168	0	0	0	0.465865	0.347486
325	0	0	0	0.008960641	0.008960641	0	0	0	0	0	0	0	0.041457599	0.949472138	0	0	0	0.448198	0.332169
326	0	0	0	2.30E-05	0.000023	0	0	0	0	0	0	0	0	0.999868324	0	0	0	0.353671	0.239304
327	0	0	0	0.124784178	0.124784178	0	0	0	0	0	0	0	0.029037051	0.84607103	0	0.009351803	1.270341441	0.261072	0.148383
328	0	0	0	0.00033153	0.00033153	0	0	0	0	0	0	0	0.102729089	0.896832654	0	0.042716	0	0.341	0.228908
329	0	0	0	0	0	0	0	0	0	0.002456675	0.002456675	0	0	0.997437661	0	0.042716	0	0.363933	0.252437
330	0	0	0	0.014603086	0.014603086	0	0	0	0	0.083829224	0.083829224	0	0	0.90146314	0	0.042716	0	0.395776	0.284877
331	0	0	0	0	0	0	0	0	0	0	0	0	0	0.999896612	0	0.042716	0	0.334278	0.225457
332	0	0	0	0	0	0	0	0	0	0	0	0	0	0.999897825	0	0.042716	0	0.311539	0.203913
333	0	0	0	0	0	0	0	0	0	0	0	0	0	0.999899086	0	0.042716	0	0.355444	0.246033
334	0	0	0	0.545652303	0.545652303	0	0	0	0	0	0	0	0	0.454248094	0	0.042716	0	0.337314	0.228676
335	0	0	0	0.999901758	0.999901758	0	0	0	0	0	0	0	0	0	0	0.042716	0	0.316189	0.208277
336	0	0	0	0.998861416	0.998861416	0	0	0	0	0.001041752	0.001041752	0	0	0	0	0.042716	0	0.275121	0.167806
337	0	0	0	0.987660146	0.987660146	0	0	0	0	0.012244481	0.012244481	0	0	0	0	0.042716	0	0.262019	0.155245
338	1	0	0	0.844640397	0.844640397	0	0	0	0	0.060812484	0.060812484	0	0	0.094453255	0	0.032605309	0	0.24384	0.13716
339	1	0	0	0.764606425	0.764606425	0	0	0	0	0.105650743	0.105650743	0	0	0.129650526	0	0.042715998	0	0.279386	0.170731
340	0	0	0	0.999909302	0.999909302	0	0	0	0	0	0	0	0	0	0	0.042716	0	0.29676	0.186911
341	1	0	0	0.985664443	0.985664443	0	0	0	0	0.014246516	0.014246516	0	0	0	0	0.042716	0	0.249936	0.13716
342	0	0	0	0.980509582	0.980509582	0	0	0	0	0.011023847	0.011023847	0	0	0.008379237	0	0.042716	0	0.235458	0.123998
343	0	0	0	0.93079971	0.93079971	0	0	0	0	0	0	0	0	0.069114712	0	0.042716	0	0.216408	0.10668
344	0	0	0	0.769047401	0.769047401	0	0	0	0	0.097355961	0.097355961	0	0	0.133512865	0	0.042716	0	0.246539	0.136811
345	0	0	0	0.280942473	0.280942473	0	0	0	0	0.471488933	0.471488933	0	0	0.247486676	0	0.042716	0	0.262848	0.152463
346	0	0	0	0.074367854	0.074367854	0	0	0	0	0	0	0	0	0.925552133	0	0.042716	0	0.298704	0.185928
347	0	0	0	0	0	0	0	0	0	0.04951287	0.04951287	0	0	0.950409071	0	0.042716	0	0.333899	0.222975
348	1	0	0	0	0	0	0	0	0	0	0	0	0	0.999923944	0	0.042716	0	0.35667	0.246942
349	0	0	0	0	0	0	0	0	0	0	0	0	0	0.999925997	0	0.042716	0	0.374845	0.265117
350	0	0	0	0	0	0	0	0	0	0	0	0	0.00243873	0.99748937	0	0.042716	0	0.390423	0.278308
351	0	0	0	0	0	0	0	0	0	0	0	0	0.016269721	0.983660531	0	0.042716	0	0.414528	0.298704
352	0	0	0	0	0	0	0	0	0	0	0	0	0	0.999932453	0	0.042716	0	0.440802	0.329755
353	0	0	0	0	0	0	0	0	0	0	0	0	0	0.999934704	0	0.042716	0	0.419686	0.310493
354	0	0	0	0	0	0	0	0	0	0	0	0	0	0.999937004	0	0.042716	0	0.286512	0.179832
355	0	0	0	0	0	0	0	0	0	0	0	0	0	0.999939353	0	0.042716	0	0.258831	0.152151
356	0	0	0	0	0	0	0	0	0	0	0	0	0	0.999941753	0	0.042716	0	0.237744	0.131064
357	0	0	0	0	0	0	0	0	0	0	0	0	0	0.999944201	0	0.042716	0	0.205571	0.098891
358	0	0	0	0	0	0	0	0	0	0	0	0	0	0.999946699	0	0.042716	0	0.222432	0.115752
359	0	0	0	0	0	0	0	0	0	0	0	0	0	0.999949247	0	0.042716	0	0.256032	0.149352
360	0	0	0	0	0	0	0	0	0	0	0	0	0	0.999951844	0	0.042716	0	0.258298	0.151618
361	0	0	0	0	0	0	0	0	0	0	0	0	0.009927226	0.990027265	0	0.042680046	0	0.284692	0.177599
362	0	0	0	0	0	0	0	0	0	0	0	0	0.479469736	0.52041464	0	0	0	0.401004	0.272988
363	0	0	0	0	0	0	0	0	0	0	0	0	0.399399455	0.600485393	0	0	0	0.341376	0.21336
364	0	0	0	0	0	0	0	0	0	0	0	0	0.488700445	0.511184938	0	0	0	0.441595	0.315337
365	0	0	0	0	0	0	0	0	0	0	0	0	0.526206123	0.473679802	0	0	0	0.515112	0.390144
366	0	0	0	0	0	0	0	0	0	0	0	0	0.279711415	0.720175144	0	0	0	0.544641	0.41672
367	0	0	0	0	0	0	0	0	0	0	0	0	0.078767494	0.921119735	0	0	0	0.467517	0.339501
368	0	0	0	0	0	0	0	0	0	0	0	0	0.453871547	0.5460164	0	0	0	0.329184	0.201168
369	0	0	0	0	0	0	0	0	0	0	0	0	0.254912896	0.744975819	0	0	0	0.466846	0.336536
370	0	0	0	0	0	0	0	0	0	0	0	0	0.021386468	0.978503065	0	0	0	0.499714	0.36865
371	0	0	0	0	0	0	0	0	0	0	0	0	0.044995882	0.954894518	0	0	0	0.42672	0.295656
372	0	0	0	0	0	0	0	0	0	0	0	0	0.011834034	0.988057283	0	0	0	0.371103	0.240039
373	0	0	0	0.211352583	0.211352583	0	0	0	0	0	0	0	0	0.7885397	0	0.010742593	1.000318541	0.323088	0.192024
374	0	0	0	0.013430939	0.013430939	0	0	0	0	0	0	0	0.018628256	0.967834103	0	0.042716	0	0.306105	0.175041
375	0	0	0	0.044833826	0.044833826	0	0	0	0	0	0	0	0	0.955060537	0	0.042716	0	0.314572	0.183508
376	0	0	0	0.108862442	0.108862442	0	0	0	0	0	0	0	0	0.891033036	0	0.042716	0	0.33528	0.204216
377	0	0	0	0.416871072	0.416871072	0	0	0	0	0	0	0	0	0.583025569	0	0.042716	0	0.254917	0.121681
378	0	0	0	0.801104039	0.801104039	0	0	0	0	0.014143682	0.014143682	0	0	0.184650133	0	0.042716	0	0.226647	0.092535
379	0	0	0	0.459584944	0.459584944	0	0	0	0	0.333482505	0.333482505	0	0	0.206831669	0	0.042716	0	0.262128	0.128016
380	0	0	0	0.936965127	0.936965127	0	0	0	0	0.036170715	0.036170715	0	0	0.026764588	0	0.042716	0	0.253048	0.120449
381	0	0	0	0.997990384	0.997990384	0	0	0	0	0.001911408	0.001911408	0	0	0	0	0.042716	0	0.24384	0.112776
382	0	0	0	0.999903203	0.999903203	0	0	0	0	0	0	0	0	0	0	0.042716	0	0.27363	0.142566
383	0	0	0	0.999082997	0.999082997	0	0	0	0	0.000821666	0.000821666	0	0	0	0	0.042002484	0	0.29597	0.164115
384	0	0	0	0.72577048	0.72577048	0	0	0	0	0.274135693	0.274135693	0	0	0	0	0.015747386	0	0.342107	0.208627
385	0	0	0	0.772786543	0.772786543	0	0	0	0	0.22712119	0.22712119	0	0	0	0	0.037110494	0	0.294824	0.161913
386	0	0	0	0.973666338	0.973666338	0	0	0	0	0.026243004	0.026243004	0	0	0	0	0.042716	0	0.268281	0.135913
387	0	0	0	0.980652426	0.980652426	0	0	0	0	0.019258574	0.019258574	0	0	0	0	0.042716	0	0.197621	0.065572
388	0	0	0	0.995836064	0.995836064	0	0	0	0	0.004076645	0.004076645	0	0	0	0	0.042716	0	0.194696	0.064562
389	0	0	0	0.991838966	0.991838966	0	0	0	0	0.0080755	0.0080755	0	0	0	0	0.042716	0	0.190371	0.062417
390	1	0	0	0.932019232	0.932019232	0	0	0	0	0.06789704	0.06789704	0	0	0	0	0.042716	0	0.217858	0.092574
391	1	0	0	0.991465836	0.991465836	0	0.007373645	0.007373645	0	0.001078648	0.001078648	0	0	0	0.478425063	0.042716	0	0.245127	0.120532
392	0	0	0	0.777576517	0.777576517	0	0	0	0	0	0	0	0	0.222343518	0	0.042716	0	0.312978	0.188307
393	0	0	0	0.045168304	0.045168304	0	0	0	0	0.023081862	0.023081862	0	0	0.931671824	0	0.042716	0	0.333142	0.210773
394	0	0	0	0	0	0	0	0	0	0	0	0	0	0.999923994	0	0.042716	0	0.345611	0.224737
395	0	0	0	0	0	0	0	0	0	0	0	0	0	0.999926048	0	0.042716	0	0.353363	0.232864
396	0	0	0	0	0	0	0	0	0	0	0	0	0	0.999928152	0	0.042716	0	0.348129	0.228061
397	0	0	0	0	0	0	0	0	0	0	0	0	0	0.999930305	0	0.042716	0	0.34238	0.222548
398	0	0	0	0	0	0	0	0	0	0	0	0	0	0.999932508	0	0.042716	0	0.34094	0.224623
399	0	0	0	0	0	0	0	0	0	0	0	0	0	0.99993476	0	0.042716	0	0.334337	0.219283
400	0	0	0	0	0	0	0	0	0	0	0	0	0	0.999937061	0	0.042716	0	0.293628	0.179832
401	0	0	0	0	0	0	0	0	0	0	0	0	0	0.999939412	0	0.042716	0	0.274537	0.161042
402	0	0	0	0	0	0	0	0	0	0	0	0	0	0.999941812	0	0.042716	0	0.260546	0.147351
403	0	0	0	0	0	0	0	0	0	0	0	0	0	0.999944262	0	0.042716	0	0.214191	0.101297
404	0	0	0	0	0	0	0	0	0	0	0	0	0	0.999946761	0	0.042716	0	0.218104	0.106067
405	0	0	0	0	0	0	0	0	0	0	0	0	0	0.99994931	0	0.042716	0	0.227966	0.117077
406	0	0	0	0	0	0	0	0	0	0	0	0	0	0.999951908	0	0.042716	0	0.22772	0.116033
407	0	0	0	0	0	0	0	0	0	0	0	0	0	0.999954556	0	0.042716	0	0.252125	0.140559
408	0	0	0	0	0	0	0	0	0	0	0	0	0.026731169	0.973226084	0	0.042079221	0	0.378575	0.267669
409	0	0	0	0	0	0	0	0	0	0	0	0	0.450574284	0.549385716	0	0.018601608	0.596672679	0.377438	0.266
410	0	0	0.003010648	0	0.003010648	0	0	0	0	0	0	0	0.543874824	0.453077324	0	2.17E-05	0.428039347	0.370236	0.258453
411	0	0	0	0	0	0	0	0	0	0	0	0	0.458459734	0.541424654	0	0	0	0.397953	0.261677
412	0	0	0	0	0	0	0	0	0	0	0	0	0.471848697	0.528036163	0	0	0	0.427102	0.291049
413	0	0	0	0	0	0	0	0	0	0	0	0	0.811585359	0.188300023	0	0	0	0.502633	0.367074
414	0	0	0	0	0	0	0	0	0	0	0	0	0.480600837	0.519285117	0	0	0	0.553057	0.417967
415	0	0	0	0	0	0	0	0	0	0	0	0	0.575471451	0.424415124	0	0	0	0.548007	0.410191
416	0	0	0	0	0	0	0	0	0	0	0	0	0.161367521	0.838519724	0	0	0	0.499378	0.361837
417	0	0	0	0	0	0	0	0	0	0	0	0	0.033210528	0.966677437	0	0	0	0.419152	0.281909
418	0	0	0	0.026409392	0.026409392	0	0	0	0	0	0	0	0.000768507	0.972710835	0	0	0	0.422993	0.283678
419	0	0	0	0.034861028	0.034861028	0	0	0	0	0	0	0	0.011418589	0.953609936	0	0	0	0.407954	0.267523
420	0	0	0	0.002121549	0.002121549	0	0	0	0	0	0	0	0.069911257	0.927857616	0	0	0	0.314216	0.170651
421	0	0	0	0.027495328	0.027495328	0	0	0	0	0	0	0	0.069565556	0.902830456	0	0	0	0.315284	0.17104
422	0	0	0	0.079787104	0.079787104	0	0.007159708	0.007159708	0	0	0	0	0.033255301	0.879690194	0.349184015	0.011820976	1.000318539	0.313416	0.168812
423	0	0	0	0.504219267	0.504219267	0	0	0	0	0	0	0	0	0.495674057	0	0.042716	0	0.267883	0.122021
424	1	0	0	0.629569837	0.629569837	0	0	0	0	0	0	0	0	0.370324553	0	0.042716	0	0.272279	0.126317
425	0	0	0	0.977004686	0.977004686	0	0	0	0	0.016268231	0.016268231	0	0	0.006622589	0	0.042716	0	0.283962	0.137503
426	0	0	0	0.847300079	0.847300079	0	0	0	0	0.107189051	0.107189051	0	0	0.04540754	0	0.042716	0	0.234481	0.087654
427	1	0	0	0.999897885	0.999897885	0	0	0	0	0	0	0	0	0	0	0.042716	0	0.21476	0.068157
428	0	0	0	0.980895534	0.980895534	0	0	0	0	0.019003615	0.019003615	0	0	0	0	0.042716	0	0.208608	0.062603
429	1	0	0	0.999900463	0.999900463	0	0	0	0	0	0	0	0	0	0	0.042716	0	0.199561	0.05427
430	0	0	0	0.949953167	0.949953167	0	0.023743918	0.023743918	0	0.02620474	0.02620474	0	0	0	0.798430339	0.042716	0	0.191686	0.047249
431	0	0	0	0.989252357	0.989252357	0	0	0	0	0.010650881	0.010650881	0	0	0	0	0.042716	0	0.2171	0.074569
432	1	0	0	0.952325486	0.952325486	0	0.046575596	0.046575596	0	0.001003618	0.001003618	0	0	0	1.626783365	0.042594591	0	0.242091	0.100134
433	0	0	0	0.968858744	0.968858744	0	0.015256669	0.015256669	0	0.015790798	0.015790798	0	0	0	0.898521591	0.026665514	0	0.289884	0.147981
434	0	0	0	0.969020835	0.969020835	0	0.003483441	0.003483441	0	0.027403496	0.027403496	0	0	0	0.176680762	0.030642251	0	0.279498	0.138118
435	0	0	0	0.967681249	0.967681249	0	0	0	0	0.032228133	0.032228133	0	0	0	0	0.042716	0	0.266057	0.125292
436	1	0	0	0.901718914	0.901718914	0	0	0	0	0.098192127	0.098192127	0	0	0	0	0.042716	0	0.192913	0.053469
437	0	0	0	0.880487907	0.880487907	0	0	0	0	0.119424844	0.119424844	0	0	0	0	0.042716	0	0.194968	0.05705
438	1	0	0	0.981909912	0.981909912	0	0.001747526	0.001747526	0	0.016257071	0.016257071	0	0	0	0.11983369	0.042716	0	0.196274	0.060037
439	1	0	0	0.991546142	0.991546142	0	0.002599383	0.002599383	0	0.005770792	0.005770792	0	0	0	0.142571102	0.042716	0	0.190397	0.057927
440	1	0	0	0.999918175	0.999918175	0	0	0	0	0	0	0	0	0	0	0.042716	0	0.222733	0.091337
441	1	0	0	0.999920082	0.999920082	0	0	0	0	0	0	0	0	0	0	0.042716	0	0.307221	0.176633
442	0	0	0	0.781609723	0.781609723	0	0.001210755	0.001210755	0	0.00493053	0.00493053	0	0	0.21217103	0.092668406	0.042716	0	0.328652	0.200441
443	0	0	0	0.231313996	0.231313996	0	0	0	0	0.007414259	0.007414259	0	0	0.761195789	0	0.042716	0	0.339368	0.212598
444	0	0	0	0.112871544	0.112871544	0	0	0	0	0	0	0	0	0.887054555	0	0.042716	0	0.338057	0.211931
445	0	0	0	0.006214367	0.006214367	0	0	0	0	0	0	0	0	0.993713837	0	0.042716	0	0.324165	0.199684
446	0	0	0	0.173257348	0.173257348	0	0	0	0	0	0	0	0	0.826673011	0	0.042716	0	0.3048	0.182322
447	0	0	0	0.119243665	0.119243665	0	0	0	0	0	0	0	0	0.880688897	0	0.042716	0	0.282347	0.162709
448	0	0	0	0.019861043	0.019861043	0	0	0	0	0	0	0	0	0.980073772	0	0.042716	0	0.282205	0.163314
449	0	0	0	0	0	0	0	0	0	0	0	0	0	0.999937118	0	0.042716	0	0.298704	0.179832
450	0	0	0	0	0	0	0	0	0	0	0	0	0	0.99993947	0	0.042716	0	0.287422	0.16855
451	0	0	0	0	0	0	0	0	0	0	0	0	0	0.999941872	0	0.042716	0	0.279886	0.161014
452	0	0	0	0	0	0	0	0	0	0	0	0	0	0.999944323	0	0.042716	0	0.222518	0.103646
453	0	0	0	0.34152905	0.34152905	0	0	0	0	0	0	0	0	0.658417773	0	0.042716	0	0.211506	0.093856
454	0	0	0	0.076568152	0.076568152	0	0	0	0	0	0	0	0	0.923381222	0	0.042716	0	0.195072	0.079248
455	0	0	0	0.017323757	0.017323757	0.001964729	0	0.001964729	0	0	0	0	0	0.980663487	0	0.042716	0	0.187822	0.069581
456	0	0	0	0	0	0.050356724	0	0.050356724	0	0	0	0	0	0.949597898	0	0.042716	0	0.201147	0.083402
457	0	0	0	0	0	0	0	0	0	0	0	0	0	0.99995732	0	0.042716	0	0.268224	0.155448
458	0	0	0	0	0	0	0	0	0.017489332	0	0.017489332	0	0.042938295	0.939532441	0	0.029794079	1.463677232	0.370218	0.255684
459	0	0	0.035181199	0	0.035181199	0	0	0	0.007827455	0	0.007827455	0	0.365021892	0.591932318	0	0	0.032566606	0.445008	0.329184
460	0	0	0	0	0	0	0	0	0	0	0	0	0.313421696	0.686461903	0	0	0	0.216218	0.075947
461	0	0	0	0	0	0	0	0	0	0	0	0	0.255413854	0.74447012	0	0	0	0.394346	0.255111
462	0	0	0	0	0	0	0	0	0	0	0	0	0.483321911	0.516562487	0	0	0	0.415666	0.276521
463	0	0	0	0	0	0	0	0	0	0	0	0	0.491763875	0.508120997	0	0	0	0.391695	0.252093
464	0	0	0	0	0	0	0	0	0	0	0	0	0.605792926	0.394092469	0	0	0	0.467678	0.328299
465	0	0	0	0	0	0	0	0	0	0	0	0	0.386417098	0.613468871	0	0	0	0.515839	0.376612
466	0	0	0	0	0	0	0	0	0	0	0	0	0.345483464	0.654403127	0	0	0	0.524412	0.381841
467	0	0	0	0	0	0	0	0	0	0	0	0	0.088487501	0.911399761	0	0	0	0.490832	0.348558
468	0	0	0	0	0	0	0	0	0	0	0	0	0.000132362	0.999755621	0	0	0	0.439657	0.297681
469	0	0	0	0	0	0	0	0	0	0	0	0	0	0.999888754	0	0	0	0.396799	0.252091
470	0	0	0	0	0	0	0	0	0	0	0	0	0	0.999889574	0	0	0	0.363573	0.217432
471	0	0	0	0	0	0	0	0	0	0	0	0	0	0.999890444	0	0	0	0.264314	0.113869
472	0	0	0	0.142872188	0.142872188	0	0	0	0	0	0	0	0	0.857019174	0	0	0	0.287568	0.135633
473	0	0	0	0.582513559	0.582513559	0	0	0	0	0.013934222	0.013934222	0	0.075726535	0.327718016	0	0.012899376	1.275093492	0.306041	0.153223
474	0	0	0	0.990870226	0.990870226	0	0.009023123	0.009023123	0	0	0	0	0	0	0.421035105	0.042716	0	0.242173	0.086745
475	0	0	0	0.984658004	0.984658004	0	0	0	0	0.015236413	0.015236413	0	0	0	0	0.042716	0	0.241918	0.085344
476	1	0	0	0.937995174	0.937995174	0	0	0	0	0.061900359	0.061900359	0	0	0	0	0.042716	0	0.24384	0.085344
477	1	0	0	0.9998967	0.9998967	0	0	0	0	0	0	0	0	0	0	0.042716	0	0.218306	0.05981
478	1	0	0	0.98239103	0.98239103	0	0	0	0	0.017506886	0.017506886	0	0	0	0	0.042716	0	0.201419	0.042923
479	0	0	0	0.941818728	0.941818728	0	0	0	0	0.058080452	0.058080452	0	0	0	0	0.042716	0	0.1524	-0.006096
480	1	0	0	0.987713319	0.987713319	0	0	0	0	0.012187176	0.012187176	0	0	0	0	0.042716	0	0.137434	-0.022725
481	0	0	0	0.99990186	0.99990186	0	0	0	0	0	0	0	0	0	0	0.042716	0	0.124968	-0.036576
482	0	0	0	0.945265876	0.945265876	0	0.054637397	0.054637397	0	0	0	0	0	0	1.986695712	0.042716	0	0.136399	-0.022288
483	1	0	0	0.871360019	0.871360019	0	0.083263807	0.083263807	0	0.045280911	0.045280911	0	0	0	1.715066901	0.042716	0	0.156244	-0.001247
484	0	0	0	0.969192406	0.969192406	0	0.024658689	0.024658689	0	0.006055154	0.006055154	0	0	0	1.087355591	0.042716	0	0.195072	0.039624
485	1	0	0	0.991832089	0.991832089	0	0.008075722	0.008075722	0	0	0	0	0	0	0.411709148	0.042716	0	0.254452	0.099004
486	0	0	0	0.977074414	0.977074414	0	0	0	0	0.022835008	0.022835008	0	0	0	0	0.042716	0	0.268025	0.112923
487	1	0	0	0.858954831	0.858954831	0	0	0	0	0.140956252	0.140956252	0	0	0	0	0.042716	0	0.195072	0.042672
488	1	0	0	0.867793765	0.867793765	0	0	0	0	0.132119029	0.132119029	0	0	0	0	0.042716	0	0.212021	0.059621
489	0	0	0	0.999914553	0.999914553	0	0	0	0	0	0	0	0	0	0	0.042716	0	0.2286	0.0762
490	0	0	0	0.999916362	0.999916362	0	0	0	0	0	0	0	0	0	0	0.042716	0	0.108231	-0.038698
491	0	0	0	0.999918221	0.999918221	0	0	0	0	0	0	0	0	0	0	0.042716	0	0.142142	-0.00328
492	0	0	0	0.999920129	0.999920129	0	0	0	0	0	0	0	0	0	0	0.042716	0	0.25908	0.115824
493	1	0	0	0.964878241	0.964878241	0	0.035043846	0.035043846	0	0	0	0	0	0	0.947683846	0.042716	0	0.304781	0.163602
494	1	0	0	0.999924094	0.999924094	0	0	0	0	0	0	0	0	0	0	0.042716	0	0.32255	0.182566
495	0	0	0	0.964985693	0.964985693	0	0	0	0	0	0	0	0	0.034940457	0	0.042716	0	0.277368	0.140208
496	0	0	0	0.789652472	0.789652472	0	0	0	0	0	0	0	0	0.210275785	0	0.042716	0	0.290139	0.154398
497	0	0	0	0.936383759	0.936383759	0	0	0	0	0	0	0	0	0.063546654	0	0.042716	0	0.3048	0.170688
498	0	0	0	0.907608169	0.907608169	0	0	0	0	0.027287128	0.027287128	0	0	0.065037321	0	0.042716	0	0.302186	0.170688
499	0	0	0	0.764723708	0.764723708	0	0	0	0	0.013745841	0.013745841	0	0	0.221465322	0	0.042716	0	0.289673	0.159422
500	0	0	0	0.440011944	0.440011944	0	0	0	0	0	0	0	0	0.559925232	0	0.042716	0	0.25427	0.126511
501	0	0	0	0.168576347	0.168576347	0	0	0	0	0	0	0	0	0.831363182	0	0.042716	0	0.2492	0.121666
502	0	0	0	0.215213628	0.215213628	0	0	0	0	0.010856888	0.010856888	0	0	0.773871416	0	0.042716	0	0.244919	0.117611
503	0	0	0	0.215674372	0.215674372	0	0	0	0	0	0	0	0	0.784270012	0	0.042716	0	0.195135	0.068052
504	0	0	0	0.856098006	0.856098006	0	0	0	0	0	0	0	0	0.14384888	0	0.042716	0	0.21128	0.084592
505	0	0	0	0.264442115	0.264442115	0	0	0	0	0	0	0	0	0.735507322	0	0.042716	0	0.231285	0.105114
506	0	0	0	0.095824817	0.095824817	0.011930906	0	0.011930906	0	0	0	0	0	0.892196315	0	0.042716	0	0.200173	0.075917
507	0	0	0	0	0	0	0	0	0	0	0	0	0	0.999954688	0	0.042716	0	0.191083	0.067595
508	0	0	0	0	0	0.022250975	0	0.022250975	0	0	0	0	0	0.977706412	0	0.042716	0	0.185589	0.063369
509	0	0	0	0	0	0	0	0	0.043725162	0	0.043725162	0	0.048601659	0.907633316	0	0.02029992	2.7847704	0.725779	0.604773
510	0	0	0	0	0	0	0	0	0	0	0	0	0	0.999962935	0	0	0	1.061177	0.940934
511	0	0	0	0	0	0	0	0	0	0	0	0	0.700640133	0.299242822	0	0	0	0.423672	0.277368
512	0	0	0	0	0	0	0	0	0	0	0	0	0.327314868	0.672568413	0	0	0	0.316746	0.170442
513	0	0	0	0	0	0	0	0	0	0	0	0	0.128836521	0.871047087	0	0	0	0.19812	0.051816
514	0	0	0	0	0	0	0	0	0	0	0	0	0.293453324	0.706430659	0	0	0	0.472655	0.328991
515	0	0	0	0	0	0	0	0	0	0	0	0	0.430083717	0.569800692	0	0	0	0.449826	0.305784
516	0	0	0	0	0	0	0	0	0	0	0	0	0.379346672	0.620538213	0	0	0	0.262128	0.115824
517	0	0	0	0	0	0	0	0	0	0	0	0	0.251200691	0.748684718	0	0	0	0.32157	0.175266
518	0	0	0	0	0	0	0	0	0	0	0	0	0.026370271	0.973515712	0	0	0	0.356517	0.209956
519	0	0	0	0	0	0	0	0	0	0	0	0	0	0.999886607	0	0	0	0.423672	0.271272
520	0	0	0	0	0	0	0	0	0	0	0	0	0	0.999887279	0	0	0	0.409119	0.256719
521	0	0	0	0	0	0	0	0	0	0	0	0	0	0.999888002	0	0	0	0.390144	0.237744
522	0	0	0	0	0	0	0	0	0	0	0	0	0	0.999888774	0	0	0	0.342305	0.182352
523	0	0	0	0	0	0	0	0	0	0	0	0	0	0.999889595	0	0	0	0.323592	0.161383
524	0	0	0	0.007828204	0.007828204	0	0	0	0	0	0	0	0	0.992062261	0	0	0	0.292608	0.128016
525	0	0	0	0.497271494	0.497271494	0	0	0	0	0	0	0	0	0.502619892	0	0	0	0.253559	0.085248
526	0	0	0	0.999892356	0.999892356	0	0	0	0	0	0	0	0	0	0	0.013977823	1.000318518	0.228435	0.057721
527	1	0	0	0.940825119	0.940825119	0	0	0	0	0.059068256	0.059068256	0	0	0	0	0.042716	0	0.189264	0.012577
528	1	0	0	0.999894443	0.999894443	0	0	0	0	0	0	0	0	0	0	0.042716	0	0.176427	-0.001001
529	0	0	0	0.999895561	0.999895561	0	0	0	0	0	0	0	0	0	0	0.042716	0	0.157027	-0.021725
530	0	0	0	0.999896729	0.999896729	0	0	0	0	0	0	0	0	0	0	0.042716	0	0.141759	-0.040895
531	0	0	0	0.999897946	0.999897946	0	0	0	0	0	0	0	0	0	0	0.042716	0	0.138379	-0.044817
532	1	0	0	0.985593712	0.985593712	0	0	0	0	0.014305501	0.014305501	0	0	0	0	0.042716	0	0.136381	-0.046144
533	1	0	0	0.975622971	0.975622971	0	0	0	0	0.024277557	0.024277557	0	0	0	0	0.042716	0	0.091692	-0.090423
534	0	0	0	0.999901894	0.999901894	0	0	0	0	0	0	0	0	0	0	0.042716	0	0.059436	-0.122272
535	1	0	0	0.999903308	0.999903308	0	0	0	0	0	0	0	0	0	0	0.042716	0	0.058964	-0.121571
536	1	0	0	0.990770598	0.990770598	0	0.009134175	0.009134175	0	0	0	0	0	0	0.378028554	0.042716	0	0.091005	-0.086913
537	0	0	0	0.999906286	0.999906286	0	0	0	0	0	0	0	0	0	0	0.042716	0	0.146851	-0.026967
538	1	0	0	0.969480722	0.969480722	0	0.011664756	0.011664756	0	0.018762372	0.018762372	0	0	0	0.554985596	0.042716	0	0.189929	0.018367
539	0	0	0	0.976497981	0.976497981	0	0	0	0	0.023411482	0.023411482	0	0	0	0	0.042716	0	0.209859	0.040105
540	1	0	0	0.957389211	0.957389211	0	0	0	0	0.042521914	0.042521914	0	0	0	0	0.042716	0	0.228222	0.063391
541	0	0	0	0.992867987	0.992867987	0	0	0	0	0.007044849	0.007044849	0	0	0	0	0.0321565	0	0.236336	0.073011
542	0	0	0	0.999914597	0.999914597	0	0	0	0	0	0	0	0	0	0	0.040238314	0	0.243978	0.081967
543	0	0	0	0.999916407	0.999916407	0	0	0	0	0	0	0	0	0	0	0.042716	0	0.141938	-0.015787
544	0	0	0	0.989858345	0.989858345	0	0.010059922	0.010059922	0	0	0	0	0	0	0.379709626	0.042716	0	0.142131	-0.013292
545	0	0	0	0.999920177	0.999920177	0	0	0	0	0	0	0	0	0	0	0.042716	0	0.169112	0.017368
546	1	0	0	0.992420807	0.992420807	0	0.007501329	0.007501329	0	0	0	0	0	0	0.340921623	0.042716	0	0.218138	0.068922
547	1	0	0	0.999924144	0.999924144	0	0	0	0	0	0	0	0	0	0	0.042716	0	0.238283	0.090636
548	0	0	0	0.999926202	0.999926202	0	0	0	0	0	0	0	0	0	0	0.042716	0	0.215516	0.070993
549	0	0	0	0.999928309	0.999928309	0	0	0	0	0	0	0	0	0	0	0.023930653	0	0.234852	0.092882
550	1	0	0	0.999930466	0.999930466	0	0	0	0	0	0	0	0	0	0	0.018210991	0	0.254538	0.115136
551	0	0	0	0.988268636	0.988268636	0	0	0	0	0.011664036	0.011664036	0	0	0	0	0.019556267	0	0.263548	0.12824
552	0	0	0	0.997378784	0.997378784	0	0	0	0	0.002556144	0.002556144	0	0	0	0	0.020904991	0	0.257722	0.123654
553	0	0	0	0.806464845	0.806464845	0	0	0	0	0.03118636	0.03118636	0	0	0.162286028	0	0.022257165	0	0.235423	0.103017
554	0	0	0	0.928579487	0.928579487	0	0	0	0	0.006963823	0.006963823	0	0	0.064396277	0	0.023612787	0	0.226445	0.095021
555	0	0	0	0.911152218	0.911152218	0	0	0	0	0.030435021	0.030435021	0	0	0.058354752	0	0.024971858	0	0.221628	0.09077
556	0	0	0	0.962503393	0.962503393	0	0	0	0	0	0	0	0	0.037441052	0	0.026326385	0	0.196385	0.065752
557	0	0	0	0.868816377	0.868816377	0	0	0	0	0	0	0	0	0.131130571	0	0.027574312	0	0.210529	0.080479
558	0	0	0	0.560697992	0.560697992	0	0	0	0	0	0	0	0	0.439251508	0	0.028831194	0	0.229081	0.099621
559	0	0	0	0.261659867	0.261659867	0	0	0	0	0.010110775	0.010110775	0	0	0.728181461	0	0.030211995	0	0.200595	0.073307
560	0	0	0	0	0	0	0	0	0	0	0	0	0	0.999954754	0	0.031869035	0	0.197836	0.071154
561	0	0	0	0	0	0	0	0	0.002639526	0.020062239	0.022701765	0	0.010140752	0.967114938	0	0.033502281	0	0.20125	0.074793
562	0	0	0	0	0	0	0	0	0.055133279	0.024735335	0.079868614	0	0.066076619	0.854014972	0	0.008906004	3.289545522	0.828355	0.704032
563	0	0	0	0	0	0	0	0	0	0	0	0	0	0.999963005	0	0	0	1.207516	1.084623
564	0	0	0	0	0	0	0	0	0	0	0	0	0	0.999965854	0	0	0	0.509591	0.390178
565	0	0	0	0	0	0	0	0	0	0	0	0	0.542947849	0.456935161	0	0	0	0.253121	0.099711
566	0	0	0	0	0	0	0	0	0	0	0	0	0.550702826	0.449180462	0	0	0	0.276152	0.125247
567	0	0	0	0	0	0	0	0	0	0	0	0	0.304755861	0.695127755	0	0	0	0.291368	0.142844
568	0	0	0	0	0	0	0	0	0	0	0	0	0.312879707	0.687004286	0	0	0	0.415416	0.26585
569	0	0	0	0	0	0	0	0	0	0	0	0	0.257950539	0.741933882	0	0	0	0.380437	0.230691
570	0	0	0	0	0	0	0	0	0	0	0	0	0.25072545	0.749159447	0	0	0	0.244153	0.093855
571	0	0	0	0	0	0	0	0	0	0	0	0	0.196926198	0.802959225	0	0	0	0.279252	0.127805
572	0	0	0	0	0	0	0	0	0	0	0	0	0	0.999885998	0	0	0	0.302775	0.15065
573	0	0	0	0	0	0	0	0	0	0	0	0	0	0.999886622	0	0	0	0.370451	0.214503
574	0	0	0	0	0	0	0	0	0	0	0	0	0	0.999887296	0	0	0	0.36822	0.210863
575	0	0	0	0	0	0	0	0	0	0	0	0	0	0.99988802	0	0	0	0.364141	0.205241
576	0	0	0	0	0	0	0	0	0	0	0	0	0	0.999888793	0	0	0	0.318726	0.152346
577	1	0	0	0.240618861	0.240618861	0	0	0	0	0	0	0	0	0.759270755	0	0	0	0.301956	0.133047
578	1	0	0	0.738489812	0.738489812	0	0	0	0	0.086823751	0.086823751	0	0	0.174576925	0	0	0	0.272984	0.099982
579	0	0	0	0.981332793	0.981332793	0	0	0	0	0.001147205	0.001147205	0	0	0.017411411	0	0	0	0.2292	0.051934
580	0	0	0	0.99989238	0.99989238	0	0	0	0	0	0	0	0	0	0	0.015056277	1.000318518	0.203007	0.023347
581	1	0	0	0.988708721	0.988708721	0	0	0	0	0.011184679	0.011184679	0	0	0	0	0.042716	0	0.145387	-0.040821
582	0	0	0	0.987094216	0.987094216	0	0	0	0	0.012800254	0.012800254	0	0	0	0	0.042716	0	0.132377	-0.054973
583	1	0	0	0.999895589	0.999895589	0	0	0	0	0	0	0	0	0	0	0.042716	0	0.113302	-0.07579
584	0	0	0	0.994088119	0.994088119	0	0	0	0	0.00580864	0.00580864	0	0	0	0	0.042716	0	0.092636	-0.099174
585	1	0	0	0.938272816	0.938272816	0	0.008451703	0.008451703	0	0.053173457	0.053173457	0	0	0	0.354371144	0.042716	0	0.090859	-0.101407
586	0	0	0	0.999899244	0.999899244	0	0	0	0	0	0	0	0	0	0	0.042716	0	0.095473	-0.096895
587	0	0	0	0.999900561	0.999900561	0	0	0	0	0	0	0	0	0	0	0.042716	0	0.057735	-0.134467
588	1	0	0	0.999901928	0.999901928	0	0	0	0	0	0	0	0	0	0	0.042716	0	0.031297	-0.160532
589	0	0	0	0.999903344	0.999903344	0	0	0	0	0	0	0	0	0	0	0.042716	0	0.047179	-0.143399
590	0	0	0	0.951001492	0.951001492	0	0	0	0	0.048903318	0.048903318	0	0	0	0	0.042716	0	0.078005	-0.109664
591	1	0	0	0.894020739	0.894020739	0	0.009056584	0.009056584	0	0.096829001	0.096829001	0	0	0	0.397579751	0.042716	0	0.130201	-0.053082
592	1	0	0	0.9761327	0.9761327	0	0.023775188	0.023775188	0	0	0	0	0	0	1.063393289	0.042716	0	0.16749	-0.012574
593	1	0	0	0.916826281	0.916826281	0	0	0	0	0.083083221	0.083083221	0	0	0	0	0.042716	0	0.191063	0.013341
594	1	0	0	0.966664666	0.966664666	0	0	0	0	0.0332465	0.0332465	0	0	0	0	0.042716	0	0.254192	0.082261
595	0	0	0	0.973231612	0.973231612	0	0	0	0	0.026681266	0.026681266	0	0	0	0	0.033358502	0	0.255062	0.085272
596	0	0	0	0.999914641	0.999914641	0	0	0	0	0	0	0	0	0	0	0.034374315	0	0.25545	0.087466
597	0	0	0	0.913099644	0.913099644	0	0.086816809	0.086816809	0	0	0	0	0	0	2.811309671	0.042716	0	0.163538	-0.001234
598	0	0	0	0.993666461	0.993666461	0	0.006251852	0.006251852	0	0	0	0	0	0	0.233986787	0.042716	0	0.137849	-0.024679
599	1	0	0	0.989227796	0.989227796	0	0	0	0	0.010692428	0.010692428	0	0	0	0	0.042716	0	0.097536	-0.06096
600	0	0	0	0.995782552	0.995782552	0	0.004139633	0.004139633	0	0	0	0	0	0	0.172092877	0.042716	0	0.142081	-0.014188
601	0	0	0	0.954157248	0.954157248	0	0.026217482	0.026217482	0	0.019549464	0.019549464	0	0	0	1.027916597	0.042716	0	0.157374	0.0023
602	1	0	0	0.916024269	0.916024269	0	0.066655381	0.066655381	0	0.017246604	0.017246604	0	0	0	3.117466537	0.042716	0	0.149352	-0.003048
603	0	0	0	0.999928362	0.999928362	0	0	0	0	0	0	0	0	0	0	0.010048686	0	0.16975	0.020488
604	1	0	0	0.99993052	0.99993052	0	0	0	0	0	0	0	0	0	0	0	0	0.188976	0.042672
605	0	0	0	0.999932727	0.999932727	0	0	0	0	0	0	0	0	0	0	0	0	0.208324	0.067548
606	0	0	0	0.999934984	0.999934984	0	0	0	0	0	0	0	0	0	0	0	0	0.20849	0.068282
607	0	0	0	0.987248793	0.987248793	0	0	0	0	0.012688497	0.012688497	0	0	0	0	0	0	0.204216	0.064008
608	0	0	0	0.972804551	0.972804551	0	0	0	0	0.027135095	0.027135095	0	0	0	0	0	0	0.185264	0.047162
609	0	0	0	0.999942051	0.999942051	0	0	0	0	0	0	0	0	0	0	0	0	0.179311	0.042151
610	0	0	0	0.980313095	0.980313095	0	0	0	0	0	0	0	0	0.019631411	0	0	0	0.207264	0.070104
611	0	0	0	0.506560498	0.506560498	0	0	0	0	0.010432869	0.010432869	0	0	0.482953644	0	0	0	0.204369	0.068656
612	0	0	0	0.422885843	0.422885843	0	0	0	0	0.0076666	0.0076666	0	0.001474138	0.567922983	0	0	0	0.201168	0.067056
613	0	0	0	0.274078922	0.274078922	0	0	0	0.033643136	0.077629042	0.111272178	0	0.050852004	0.563749064	0	0	0	0.195883	0.061771
614	0	0	0	0.215824936	0.215824936	0	0	0	0.035633506	0.102196568	0.137830074	0	0.049638734	0.596661077	0	0	0	0.249547	0.115435
615	0	0	0	0	0	0	0	0	0.032841348	0.042445564	0.075286912	0	0.037831328	0.886839281	0	0	0.113679605	0.405384	0.271272
616	0	0	0	0	0	0	0	0	0.005823064	0	0.005823064	0	0.003128063	0.991009147	0	0	1.204867006	0.554217	0.42209
617	0	0	0	0	0	0	0	0	0	0	0	0	0	0.999963074	0	0	0	0.618084	0.487283
618	0	0	0	0	0	0	0	0	0	0	0	0	0	0.999965925	0	0	0	0.265176	0.140208
619	0	0	0	0	0	0	0	0	0	0	0	0	0	0.999968825	0	0	0	0.375265	0.251623
620	0	0	0	0	0	0	0	0	0	0	0	0	0.103282378	0.896689397	0	0	0	0.51816	0.39624
621	0	0	0	0	0	0	0	0	0	0	0	0	0.37688936	0.622993656	0	0	0	0.250064	0.094112
622	0	0	0	0	0	0	0	0	0	0	0	0	0.420911436	0.57897186	0	0	0	0.290779	0.137869
623	0	0	0	0	0	0	0	0	0	0	0	0	0.247522514	0.752361111	0	0	0	0.332175	0.182113
624	0	0	0	0	0	0	0	0	0	0	0	0	0.199241738	0.800642265	0	0	0	0.396076	0.243373
625	0	0	0	0	0	0	0	0	0	0	0	0	0.291585599	0.708298833	0	0	0	0.348355	0.195541
626	0	0	0	0	0	0	0	0	0	0	0	0	0.037954534	0.961930375	0	0	0	0.23139	0.078725
627	0	0	0	0	0	0	0	0	0	0	0	0	0.035211635	0.964673801	0	0	0	0.253894	0.099282
628	0	0	0	0	0	0	0	0	0	0	0	0	0	0.999886012	0	0	0	0.268555	0.112827
629	0	0	0	0	0	0	0	0	0	0	0	0	0	0.999886638	0	0	0	0.332232	0.173736
630	0	0	0	0	0	0	0	0	0	0	0	0	0	0.999887314	0	0	0	0.336648	0.175208
631	0	0	0	0	0	0	0	0	0	0	0	0	0	0.999888038	0	0	0	0.341376	0.176784
632	0	0	0	0.152324851	0.152324851	0.044976395	0	0.044976395	0	0	0	0	0	0.802587566	1.332986173	0	0	0.29604	0.123448
633	0	0	0	0.856902283	0.856902283	0.068536447	0	0.068536447	0	0	0	0	0	0.074450907	0.881152998	0	0	0.278982	0.102805
634	0	0	0	0.985389818	0.985389818	0	0	0	0	0.014500691	0.014500691	0	0	0	0	0	0	0.249936	0.067056
635	1	0	0	0.957472923	0.957472923	0	0	0	0	0.04241851	0.04241851	0	0	0	0	0	0	0.197713	0.008808
636	0	0	0	0.999204301	0.999204301	0	0	0	0	0.000688104	0.000688104	0	0	0	0	0.016134736	1.000318518	0.165869	-0.026621
637	1	0	0	0.980666414	0.980666414	0	0.009709489	0.009709489	0	0.009517523	0.009517523	0	0	0	0.444009964	0.042716	0	0.0762	-0.124968
638	0	0	0	0.999894497	0.999894497	0	0	0	0	0	0	0	0	0	0	0.042716	0	0.058646	-0.145223
639	0	0	0	0.999895617	0.999895617	0	0	0	0	0	0	0	0	0	0	0.042716	0	0.036576	-0.170688
640	0	0	0	0.999896787	0.999896787	0	0	0	0	0	0	0	0	0	0	0.042716	0	-0.001602	-0.208866
641	1	0	0	0.999898007	0.999898007	0	0	0	0	0	0	0	0	0	0	0.03108039	0.206829659	-0.009836	-0.217792
642	0	0	0	0.999899276	0.999899276	0	0	0	0	0	0	0	0	0	0	0.023480712	0	-0.012192	-0.222504
643	1	0	0	0.999900594	0.999900594	0	0	0	0	0	0	0	0	0	0	0.042716	0	-0.017853	-0.230052
644	0	0	0	0.999901962	0.999901962	0	0	0	0	0	0	0	0	0	0	0.009955522	0	-0.020215	-0.233541
645	0	0	0	0.999903379	0.999903379	0	0	0	0	0	0	0	0	0	0	0.009707616	0	0.079245	-0.131067
646	1	0	0	0.999904846	0.999904846	0	0	0	0	0	0	0	0	0	0	0.018348733	0	0.09768	-0.110175
647	1	0	0	0.999906362	0.999906362	0	0	0	0	0	0	0	0	0	0	0.042716	0	0.124968	-0.079248
648	0	0	0	0.999907928	0.999907928	0	0	0	0	0	0	0	0	0	0	0.042716	0	0.178289	-0.02108
649	0	0	0	0.989150003	0.989150003	0	0	0	0	0.010759539	0.010759539	0	0	0	0	0.042716	0	0.230253	0.033845
650	1	0	0	0.935432825	0.935432825	0	0.006825053	0.006825053	0	0.05765333	0.05765333	0	0	0	0.354115574	0.042716	0	0.39624	0.207264
651	0	0	0	0.992855811	0.992855811	0	0	0	0	0.00705711	0.00705711	0	0	0	0	0.042716	0	0.389178	0.201968
652	0	0	0	0.999748546	0.999748546	0	0	0	0	0.000166139	0.000166139	0	0	0	0	0.036448029	0	0.384048	0.19812
653	1	0	0	0.885357865	0.885357865	0	0.103361688	0.103361688	0	0.011196945	0.011196945	0	0	0	3.329157871	0.042716	0	0.120875	-0.064912
654	1	0	0	0.960789594	0.960789594	0	0	0	0	0.039128766	0.039128766	0	0	0	0	0.042716	0	0.071756	-0.110244
655	0	0	0	0.930998105	0.930998105	0	0	0	0	0.068922167	0.068922167	0	0	0	0	0.042716	0	-0.000408	-0.176188
656	0	0	0	0.986018795	0.986018795	0	0	0	0	0.013903439	0.013903439	0	0	0	0	0.042716	0	-0.000458	-0.169257
657	1	0	0	0.788621794	0.788621794	0	0	0	0	0.21130245	0.21130245	0	0	0	0	0.042716	0	0.000689	-0.164832
658	0	0	0	0.82467457	0.82467457	0	0.020038232	0.020038232	0	0.155213502	0.155213502	0	0	0	0.454554315	0.042716	0	-0.007344	-0.167711
659	1	0	0	0.911609949	0.911609949	0	0.040067158	0.040067158	0	0.048251307	0.048251307	0	0	0	0.705733698	0.008306353	0	0.048982	-0.107873
660	0	0	0	0.999930573	0.999930573	0	0	0	0	0	0	0	0	0	0	0	0	0.096259	-0.057563
661	0	0	0	0.999932782	0.999932782	0	0	0	0	0	0	0	0	0	0	0	0	0.157457	0.007271
662	1	0	0	0.99993504	0.99993504	0	0	0	0	0	0	0	0	0	0	0	0	0.174913	0.026042
663	0	0	0	0.999937348	0.999937348	0	0	0	0	0	0	0	0	0	0	0	0	0.199654	0.052604
664	0	0	0	0.999939705	0.999939705	0	0	0	0	0	0	0	0	0	0	0	0	0.169131	0.024486
665	0	0	0	0.999865608	0.999865608	0	0	0	0	7.65E-05	0.0000765	0	0	0	0	0	0	0.164158	0.02084
666	0	0	0	0.87644943	0.87644943	0	0	0	0.025319981	0.061268937	0.086588918	0	0.03607204	0.00083418	0	0	0.767574153	0.217541	0.07627
667	0	0	0	0.386431908	0.386431908	0	0	0	0.037117722	0.082683072	0.119800794	0	0.052277118	0.441437252	0	0	0.312480379	0.238834	0.099236
668	0	0	0	0.67678034	0.67678034	0	0	0	0.039796889	0.063877253	0.103674142	0	0.047455727	0.172039418	0	0	0	0.258323	0.120401
669	0	0	0	0.842218363	0.842218363	0	0	0	0.005012404	0.035535931	0.040548335	0	0.000491017	0.116694517	0	0	0	0.255543	0.117771
670	0	0	0	0.522943235	0.522943235	0	0	0	0	0.049029526	0.049029526	0	0	0.427982125	0	0	0	0.281684	0.144561
671	0	0	0	0	0	0	0	0	0	0	0	0	0	0.999957589	0	0	1.024688051	0.356676	0.220885
672	0	0	0	0	0	0	0	0	0	0	0	0	0	0.999960342	0	0	0	0.417832	0.284175
673	0	0	0	0	0	0	0	0	0	0	0	0	0	0.999963144	0	0	0	0.445569	0.313278
674	0	0	0	0	0	0	0	0	0	0	0	0	0	0.999965996	0	0	0	0.298614	0.170738
675	0	0	0	0	0	0	0	0	0	0	0	0	0	0.999968897	0	0	0	0.366314	0.240625
676	0	0	0	0	0	0	0	0	0	0	0	0	0	0.999971848	0	0	0	0.451695	0.328472
677	0	0	0	0	0	0	0	0	0	0	0	0	0.418456472	0.58142655	0	0	0	0.481584	0.323088
678	0	0	0	0	0	0	0	0	0	0	0	0	0.385554798	0.614328505	0	0	0	0.424878	0.26805
679	0	0	0	0	0	0	0	0	0	0	0	0	0.357066488	0.642817146	0	0	0	0.377952	0.222504
680	0	0	0	0	0	0	0	0	0	0	0	0	0.490086434	0.509797579	0	0	0	0.455246	0.296935
681	0	0	0	0	0	0	0	0	0	0	0	0	0.143275213	0.856609229	0	0	0	0.360293	0.201797
682	0	0	0	0	0	0	0	0	0	0	0	0	0.012161692	0.987723229	0	0	0	0.158496	0
683	0	0	0	0	0	0	0	0	0	0	0	0	0	0.999885449	0	0	0	0.275337	0.116841
684	0	0	0	0	0	0	0	0	0	0	0	0	0	0.999886027	0	0	0	0.325331	0.166157
685	0	0	0	0	0	0	0	0	0	0	0	0	0	0.999886654	0	0	0	0.367717	0.203307
686	0	0	0	0	0	0	0	0	0	0	0	0	0	0.999887331	0	0	0	0.359822	0.192468
687	0	0	0	0	0	0	0	0	0	0	0	0	0	0.999888057	0	0	0	0.352609	0.1824
688	0	0	0	0.170213772	0.170213772	0.099330904	0	0.099330904	0	0	0	0	0	0.730344156	0.090310252	0	0	0.229497	0.053672
689	0	0	0	0.888614293	0.888614293	0.060152254	0	0.060152254	0	0.007038726	0.007038726	0	0	0.044084384	0.602005849	0	0.852763608	0.216243	0.03564
690	0	0	0	0.993266745	0.993266745	0	0	0	0	0.006623786	0.006623786	0	0	0	0	0	0	0.213749	0.023115
691	1	0	0	0.943604094	0.943604094	0	0.056287362	0.056287362	0	0	0	0	0	0	0.9999723	0	0	0.160631	-0.039454
692	0	0	0	0.988937487	0.988937487	0	0	0	0	0	0	0	0.010954942	0	0	0.014419379	1.793149572	0.133393	-0.071687
693	0	0	0	0.999893452	0.999893452	0	0	0	0	0	0	0	0	0	0	0.042716	0	0.092728	-0.122607
694	0	0	0	0.977600415	0.977600415	0	0	0	0	0.022294109	0.022294109	0	0	0	0	0.042716	0	0.077948	-0.139789
695	1	0	0	0.981616103	0.981616103	0	0	0	0	0.018279542	0.018279542	0	0	0	0	0.042716	0	0.060908	-0.159628
696	1	0	0	0.999896817	0.999896817	0	0	0	0	0	0	0	0	0	0	0.042716	0	0.002386	-0.221383
697	1	0	0	0.999898037	0.999898037	0	0	0	0	0	0	0	0	0	0	0.029445345	1.000059747	-0.020852	-0.245384
698	1	0	0	0.998713061	0.998713061	0	0	0	0	0.001186247	0.001186247	0	0	0	0	0.017609685	0	-0.059906	-0.286122
699	1	0	0	0.845781714	0.845781714	0	0.035175498	0.035175498	0	0.118943415	0.118943415	0	0	0	1.181823713	0.040477467	0	-0.045525	-0.273105
700	1	0	0	0.990334334	0.990334334	0	0.0002144	0.0002144	0	0.009353263	0.009353263	0	0	0	0.054053953	0.002615004	0	-0.038769	-0.266877
701	1	0	0	0.846877741	0.846877741	0	0	0	0	0.153025674	0.153025674	0	0	0	0	0	0.320454915	-0.044231	-0.272183
702	1	0	0	0.999904882	0.999904882	0	0	0	0	0	0	0	0	0	0	0.01134449	0	-0.023059	-0.246934
703	0	0	0	0.970028641	0.970028641	0	0	0	0	0.029877759	0.029877759	0	0	0	0	0.042716	0	0.00388	-0.214866
704	0	0	0	0.778129213	0.778129213	0	0	0	0	0.221778754	0.221778754	0	0	0	0	0.042716	0	0.070784	-0.141026
705	1	0	0	0.967580608	0.967580608	0	0.030304072	0.030304072	0	0.002024903	0.002024903	0	0	0	1.21909442	0.042716	0	0.123009	-0.083955
706	1	0	0	0.934422207	0.934422207	0	0.043205652	0.043205652	0	0.02228339	0.02228339	0	0	0	0.925852885	0.042716	0	0.255836	0.059909
707	0	0	0	0.885993353	0.885993353	0	0	0	0	0.113919611	0.113919611	0	0	0	0	0.042716	0	0.281453	0.088535
708	1	0	0	0.975017283	0.975017283	0	0	0	0	0.024897446	0.024897446	0	0	0	0	0.037635551	0	0.298501	0.107607
709	1	0	0	0.822376908	0.822376908	0	0.160918464	0.160918464	0	0.016621171	0.016621171	0	0	0	5.180773997	0.042716	0	0.150388	-0.041367
710	1	0	0	0.855850844	0.855850844	0	0.02134058	0.02134058	0	0.122726982	0.122726982	0	0	0	0.601003736	0.042716	0	0.100058	-0.087777
711	1	0	0	0.760275022	0.760275022	0	0	0	0	0.239645297	0.239645297	0	0	0	0	0.042716	0	0.024379	-0.157485
712	1	0	0	0.999922282	0.999922282	0	0	0	0	0	0	0	0	0	0	0.042716	0	0.007644	-0.166712
713	0	0	0	0.999924294	0.999924294	0	0	0	0	0	0	0	0	0	0	0.042716	0	-0.004167	-0.174787
714	0	0	0	0.865469352	0.865469352	0	0	0	0	0.134457003	0.134457003	0	0	0	0	0.042716	0	-0.033644	-0.197561
715	0	0	0	0.992803059	0.992803059	0	0	0	0	0.002500008	0.002500008	0	0.0046254	0	0	0.006564113	0	0.014783	-0.145069
716	1	0	0	0.991364009	0.991364009	0	0	0	0	0.008566618	0.008566618	0	0	0	0	0	0.131861009	0.054405	-0.102325
717	0	0	0	0.999932837	0.999932837	0	0	0	0	0	0	0	0	0	0	0	0	0.129076	-0.02459
718	0	0	0	0.999935096	0.999935096	0	0	0	0	0	0	0	0	0	0	0	0	0.152437	-0.000051
719	0	0	0	0.999937405	0.999937405	0	0	0	0	0	0	0	0	0	0	0	0	0.187722	0.037122
720	0	0	0	0.887277879	0.887277879	0	0	0	0.038072882	0.028001232	0.066074114	0	0.046587771	0	0	0	0.992749387	0.160224	0.012106
721	0	0	0	0.876986252	0.876986252	0	0	0	0.037368931	0.041809858	0.079178789	0	0.043777131	0	0	0	1.060615446	0.159187	0.012522
722	0	0	0	0.933947113	0.933947113	0	0.027878493	0.027878493	0.011970286	0.018360835	0.030331121	0	0.007787901	0	0.938011206	0	0.290060428	0.220788	0.077151
723	0	0	0	0.939533895	0.939533895	0	0	0	0	0.038381074	0.038381074	0	0.022032166	0	0	0	0	0.258745	0.116803
724	0	0	0	0.947240504	0.947240504	0	0	0	0	0.028806523	0.028806523	0	0	0.023902664	0	0	0	0.292648	0.152319
725	0	0	0	0.955353472	0.955353472	0	0	0	0	0.034111968	0.034111968	0	0	0.010486856	0	0	0	0.295401	0.155193
726	0	0	0	0.476422127	0.476422127	0	0	0	0	0.078436942	0.078436942	0	0	0.445095882	0	0	0	0.302236	0.162968
727	0	0	0	0	0	0	0	0	0	0	0	0	0	0.999957656	0	0	1.024688073	0.316992	0.179832
728	0	0	0	0	0	0	0	0	0	0	0	0	0	0.99996041	0	0	0	0.289236	0.154211
729	0	0	0	0	0	0	0	0	0	0	0	0	0	0.999963214	0	0	0	0.282727	0.148897
730	0	0	0	0	0	0	0	0	0	0	0	0	0	0.999966067	0	0	0	0.33528	0.204216
731	0	0	0	0	0	0	0	0	0	0	0	0	0	0.999968969	0	0	0	0.348574	0.220464
732	0	0	0	0	0	0	0	0	0	0	0	0	0	0.999971921	0	0	0	0.362712	0.237744
733	0	0	0	0	0	0	0	0	0	0	0	0	0.024716769	0.975258153	0	0	1.182001683	0.325302	0.203006
734	0	0	0	0	0	0	0	0	0	0	0	0	0.376834633	0.623048357	0	0	0	0.382061	0.220192
735	0	0	0	0	0	0	0	0	0	0	0	0	0.498064852	0.501818458	0	0	0	0.374225	0.214246
736	0	0	0	0	0	0	0	0	0	0	0	0	0.32985351	0.670030132	0	0	0	0.365646	0.207121
737	0	0	0	0	0	0	0	0	0	0	0	0	0.306611064	0.693272959	0	0	0	0.37319	0.213296
738	0	0	0	0	0	0	0	0	0	0	0	0	0.037533739	0.962350715	0	0	0	0.327858	0.167973
739	0	0	0	0	0	0	0	0	0	0	0	0	0.01814719	0.981737744	0	0	0	0.232151	0.07234
740	0	0	0	0	0	0	0	0	0	0	0	0	0	0.999885463	0	0	0	0.311578	0.150911
741	0	0	0	0	0	0	0	0	0	0	0	0	0	0.999886042	0	0	0	0.340501	0.178821
742	0	0	0	0	0	0	0	0	0	0	0	0	0	0.99988667	0	0	0	0.353519	0.186742
743	0	0	0	0	0	0	0	0	0	0	0	0	0	0.999887348	0	0	0	0.353479	0.18361
744	0	0	0	0.040958252	0.040958252	0	0	0	0	0	0	0	0	0.958929823	0	0	0	0.352625	0.18005
745	0	0	0	0.781865862	0.781865862	0.028902133	0	0.028902133	0	0	0	0	0	0.189120857	0.493862827	0	0	0.221581	0.043524
746	1	0	0	0.861152836	0.861152836	0.138736842	0	0.138736842	0	0	0	0	0	0	3.418379916	0	1.2655889	0.201944	0.019007
747	1	0	0	0.962823707	0.962823707	0	0.037066847	0.037066847	0	0	0	0	0	0	0.786409901	0	0	0.18567	-0.007073
748	0	0	0	0.964600324	0.964600324	0	0.021917591	0.021917591	0	0.013373564	0.013373564	0	0	0	0.607415697	0	0.007277258	0.135905	-0.067552
749	0	0	0	0.93758177	0.93758177	0	0	0	0	0.00092881	0.00092881	0	0.061381873	0	0	7.22E-05	1.249791884	0.111625	-0.097547
750	1	0	0	0.99769459	0.99769459	0	0	0	0	0	0	0	0.002198887	0	0	0.01665566	1.170880586	0.075705	-0.14524
751	1	0	0	0.999894551	0.999894551	0	0	0	0	0	0	0	0	0	0	0.020988684	1.000335315	0.064882	-0.159243
752	0	0	0	0.990588421	0.990588421	0	0	0	0	0.009307253	0.009307253	0	0	0	0	0.022092951	1.000335315	0.053795	-0.173492
753	1	0	0	0.992576602	0.992576602	0	0	0	0	0.007320244	0.007320244	0	0	0	0	0.023200665	1.000335313	-0.011743	-0.244526
754	0	0	0	0.999898068	0.999898068	0	0	0	0	0	0	0	0	0	0	0.018908835	1.576894539	-0.037127	-0.271099
755	1	0	0	0.999899339	0.999899339	0	0	0	0	0	0	0	0	0	0	0	1.00034002	-0.088175	-0.323979
756	1	0	0	0.822279856	0.822279856	0	0.008146055	0.008146055	0	0.169474749	0.169474749	0	0	0	0.308555535	0.018573184	1.00034376	-0.061922	-0.299115
757	1	0	0	0.754414991	0.754414991	0	0.058372252	0.058372252	0	0.187114787	0.187114787	0	0	0	1.661379318	0.013554085	1.000346156	-0.053918	-0.291854
758	1	0	0	0.877943337	0.877943337	0	0	0	0	0.121960113	0.121960113	0	0	0	0	0	1.677123187	-0.134112	-0.374904
759	1	0	0	0.903239263	0.903239263	0	0	0	0	0.096665656	0.096665656	0	0	0	0	0.008852925	1.000348696	-0.120329	-0.356986
760	1	0	0	0.611521902	0.611521902	0	0.008293567	0.008293567	0	0.380090969	0.380090969	0	0	0	0.334122872	0.031046379	1.000353491	-0.103632	-0.33528
761	1	0	0	0.553474003	0.553474003	0	0	0	0	0.446434002	0.446434002	0	0	0	0	0.032182267	1.000353491	-0.034153	-0.258081
762	1	0	0	0.434151212	0.434151212	0	0	0	0	0.565758412	0.565758412	0	0	0	0	0.037763435	1.061614565	0.004593	-0.213589
763	1	0	0	0.579427739	0.579427739	0	0.007976564	0.007976564	0	0.412506987	0.412506987	0	0	0	0.341180849	0.042242505	0.945333415	0.088392	-0.115824
764	1	0	0	0.924699148	0.924699148	0	0	0	0	0.075213858	0.075213858	0	0	0	0	0.042716	0	0.142019	-0.058367
765	0	0	0	0.887743936	0.887743936	0	0	0	0	0.112170836	0.112170836	0	0	0	0	0.038302654	0	0.17442	-0.023762
766	0	0	0	0.990313314	0.990313314	0	0.00010527	0.00010527	0	0.009498004	0.009498004	0	0	0	0.027622429	0.042716	0	0.207264	0.006096
767	0	0	0	0.951026597	0.951026597	0	0	0	0	0.048891855	0.048891855	0	0	0	0	0.042716	0	0.156977	-0.04042
768	0	0	0	0.998861408	0.998861408	0	0	0	0	0.001058959	0.001058959	0	0	0	0	0.042716	0	0.085344	-0.10668
769	0	0	0	0.932244264	0.932244264	0	0	0	0	0.067678067	0.067678067	0	0	0	0	0.042716	0	0.053466	-0.131202
770	1	0	0	0.960279182	0.960279182	0	0	0	0	0.039645162	0.039645162	0	0	0	0	0.042716	0	0.028344	-0.152139
771	0	0	0	0.983287497	0.983287497	0	0	0	0	0.01663891	0.01663891	0	0	0	0	0.042716	0	-0.042672	-0.21336
772	0	0	0	0.984232502	0.984232502	0	0	0	0	0.002845228	0.002845228	0	0.012850789	0	0	0.004821968	0	-0.033701	-0.199007
773	0	0	0	0.90002249	0.90002249	0	0	0	0	0.098865521	0.098865521	0	0.00104267	0	0	0	1.58762404	-0.027432	-0.188976
774	0	0	0	0.970965404	0.970965404	0	0	0	0	0.01848469	0.01848469	0	0.010482798	0	0	0	0	0.056264	-0.102291
775	0	0	0	0.999935152	0.999935152	0	0	0	0	0	0	0	0	0	0	0	0	0.081771	-0.076725
776	0	0	0	0.999937462	0.999937462	0	0	0	0	0	0	0	0	0	0	0	0	0.12192	-0.036576
777	0	0	0	0.916536603	0.916536603	0	0	0	0.034997704	0.008861724	0.043859428	0	0.039543791	0	0	0	1.008022056	0.147563	-0.008602
778	0	0	0	0.986597734	0.986597734	0	0	0	0	0.013344497	0.013344497	0	0	0	0	0	0	0.161664	0.007173
779	0	0	0	0.999944689	0.999944689	0	0	0	0	0	0	0	0	0	0	0	0	0.195072	0.04572
780	0	0	0	0.980120823	0.980120823	0	0	0	0	0	0	0	0.019826375	0	0	0	0	0.250288	0.100936
781	0	0	0	0.963202919	0.963202919	0	0	0	0	0.03161563	0.03161563	0	0	0.005131206	0	0	0	0.295656	0.146304
782	0	0	0	0.958029781	0.958029781	0	0	0	0	0.041922581	0.041922581	0	0	0	0	0	0	0.275822	0.129408
783	0	0	0	0.918529218	0.918529218	0	0.003162589	0.003162589	0	0.024222345	0.024222345	0	0	0.054040866	0.19555047	0	0	0.262762	0.117693
784	0	0	0	0.486204378	0.486204378	0	0.017833982	0.017833982	0	0	0	0	0	0.495919363	0.897398608	0	1.024688051	0.239697	0.096811
785	0	0	0	0.026756444	0.026756444	0	0	0	0	0	0	0	0	0.973204035	0	0	0	0.210977	0.070452
786	0	0	0	0	0	0	0	0	0	0	0	0	0	0.999963284	0	0	0	0.207259	0.06808
787	0	0	0	0	0	0	0	0	0	0	0	0	0	0.999966138	0	0	0	0.253531	0.117193
788	0	0	0	0	0	0	0	0	0	0	0	0	0	0.999969042	0	0	0	0.273738	0.140656
789	0	0	0	0	0	0	0	0	0	0	0	0	0.022855087	0.977116908	0	0	1.107683072	0.293091	0.16315
790	0	0	0	0	0	0	0	0	0	0	0	0	0.000577501	0.999397496	0	0	0.074207511	0.304609	0.179742
791	0	0	0	0	0	0	0	0	0	0	0	0	0.083286367	0.916596344	0	0	0	-0.000405	-0.176936
792	0	0	0	0	0	0	0	0	0	0	0	0	0.133528585	0.866353963	0	0	0	0.066084	-0.108067
793	0	0	0	0	0	0	0	0	0	0	0	0	0.127650061	0.872232376	0	0	0	0.044585	-0.125829
794	0	0	0	0	0	0	0	0	0	0	0	0	0.206314837	0.793567645	0	0	0	0.258101	0.09342
795	0	0	0	0	0	0	0	0	0	0	0	0	0.31115245	0.688730167	0	0	0	0.33083	0.168712
796	0	0	0	0	0	0	0	0	0	0	0	0	0.219921704	0.779961097	0	0	0	0.338151	0.175985
797	0	0	0	0	0	0	0	0	0	0	0	0	0.396024222	0.603858813	0	0	0	0.301752	0.13716
798	0	0	0	0	0	0	0	0	0	0	0	0	0.440126497	0.559756821	0	0	0	0.332631	0.169855
799	0	0	0	0	0	0	0	0	0	0	0	0	0.025074178	0.974809472	0	0	0	0.353568	0.192024
800	0	0	0	0	0	0	0	0	0	0	0	0	0.03439838	0.965485653	0	0	0	0.281295	0.119751
801	0	0	0	0	0	0	0	0	0	0	0	0	0.099900223	0.899984242	0	0	0	0.29895	0.137406
802	0	0	0	0	0	0	0	0	0	0	0	0	0.008896971	0.990987975	0	0	0	0.329184	0.16764
803	0	0	0	0	0	0	0	0	0	0	0	0	0	0.999885476	0	0	0	0.359777	0.19588
804	0	0	0	0	0	0	0	0	0	0	0	0	0	0.999886056	0	0	0	0.361804	0.196211
805	0	0	0	0	0	0	0	0	0	0	0	0	0	0.999886686	0	0	0	0.326136	0.155448
806	0	0	0	0	0	0	0	0	0	0	0	0	0	0.999887365	0	0	0	0.339698	0.16562
807	0	0	0	0.140219644	0.140219644	0	0	0	0	0.017247879	0.017247879	0	0	0.842420571	0	0	0	0.35052	0.173736
808	0	0	0	0.926904261	0.926904261	0	0	0	0	0.005715467	0.005715467	0	0	0.067269143	0	0	0	0.226239	0.043674
809	0	0	0	0.828084321	0.828084321	0.123669945	0.048135433	0.171805378	0	0	0	0	0	0	4.397984746	0	0.271935428	0.18419	-0.002839
810	0	0	0	0.936632619	0.936632619	0	0.063257956	0.063257956	0	0	0	0	0	0	1.858994666	0	1.562278208	0.115824	-0.079248
811	1	0	0	0.812858184	0.812858184	0	0.187033318	0.187033318	0	0	0	0	0	0	3.603850035	0	1.192831817	0.077876	-0.128357
812	0	0	0	0.969744001	0.969744001	0	0.030148477	0.030148477	0	0	0	0	0	0	1.23521684	0	0	0.051495	-0.161092
813	1	0	0	0.948721922	0.948721922	0	0.03720766	0.03720766	0	0.013963921	0.013963921	0	0	0	1.30524633	0	0	-0.036576	-0.265176
814	1	0	0	0.933832019	0.933832019	0	0.052097885	0.052097885	0	0.013964674	0.013964674	0	0	0	1.007291449	0	0	-0.055466	-0.290363
815	0	0	0	0.991908047	0.991908047	0	0	0	0	0.007987654	0.007987654	0	0	0	0	0	0	-0.073152	-0.313944
816	0	0	0	0.999606621	0.999606621	0.000290255	0	0.000290255	0	0	0	0	0	0	0.085023675	0	0	-0.161765	-0.413633
817	0	0	0	0.999898098	0.999898098	0	0	0	0	0	0	0	0	0	0	0	0	-0.166107	-0.42184
818	1	0	0	0.999899371	0.999899371	0	0	0	0	0	0	0	0	0	0	0	0	-0.155448	-0.417576
819	1	0	0	0.997272835	0.997272835	0	0.002627857	0.002627857	0	0	0	0	0	0	0.19841243	0	0	-0.12167	-0.38802
820	0	0	0	0.999902064	0.999902064	0	0	0	0	0	0	0	0	0	0	0	0	-0.103499	-0.37171
821	1	0	0	0.980182913	0.980182913	0	0	0	0	0.019720572	0.019720572	0	0	0	0	0	0	-0.075172	-0.345434
822	1	0	0	0.985231299	0.985231299	0	0.014673656	0.014673656	0	0	0	0	0	0	0.648318751	0	0	-0.043066	-0.310946
823	1	0	0	0.926589028	0.926589028	0	0.064050836	0.064050836	0	0.009266612	0.009266612	0	0	0	2.011100751	0	0	-0.008515	-0.273734
824	1	0	0	0.857046033	0.857046033	0	0.034426826	0.034426826	0	0.108435186	0.108435186	0	0	0	1.236326474	0	0	0.001327	-0.250321
825	1	0	0	0.462244955	0.462244955	0	0	0	0	0.537664709	0.537664709	0	0	0	0	0	0	0.019424	-0.225477
826	1	0	0	0.809967724	0.809967724	0	0	0	0	0.189943608	0.189943608	0	0	0	0	1.31E-06	0.054968068	0.067806	-0.164715
827	1	0	0	0.926651661	0.926651661	0	0.022911386	0.022911386	0	0.050350002	0.050350002	0	0	0	0.875589356	0.011615035	1.531535173	0.119243	-0.106846
828	0	0	0	0.985255675	0.985255675	0	0.014659141	0.014659141	0	0	0	0	0	0	0.461273456	0.042705601	0.033476276	0.155069	-0.066968
829	0	0	0	0.973156555	0.973156555	0	0	0	0	0.026760078	0.026760078	0	0	0	0	0.042716	0	0.315303	0.100043
830	0	0	0	0.997704644	0.997704644	0	0	0	0	0.002213855	0.002213855	0	0	0	0	0.042716	0	0.294274	0.083459
831	1	0	0	0.975542424	0.975542424	0	0	0	0	0.02437799	0.02437799	0	0	0	0	0.042716	0	0.265653	0.060436
832	1	0	0	0.981977238	0.981977238	0	0	0	0	0.017945142	0.017945142	0	0	0	0	0.042716	0	0.136719	-0.055177
833	1	0	0	0.994891394	0.994891394	0	0	0	0	0.005033001	0.005033001	0	0	0	0	0.042716	0	0.084684	-0.102102
834	1	0	0	0.999926458	0.999926458	0	0	0	0	0	0	0	0	0	0	0.042716	0	-0.00319	-0.181775
835	0	0	0	0.986403777	0.986403777	0	0	0	0	0	0	0	0.013524794	0	0	0.003079915	0.296214621	-0.013976	-0.186653
836	0	0	0	0.999930734	0.999930734	0	0	0	0	0	0	0	0	0	0	0	0.962625085	-0.019801	-0.188567
837	1	0	0	0.999932947	0.999932947	0	0	0	0	0	0	0	0	0	0	0	0	0.045584	-0.114665
838	0	0	0	0.999935209	0.999935209	0	0	0	0	0	0	0	0	0	0	0	0	0.052993	-0.107177
839	0	0	0.001781783	0.998155737	0.99993752	0	0	0	0	0	0	0	0	0	0	0	0.662959063	0.065954	-0.094141
840	0	0	0.01696597	0.914687632	0.931653602	0	0	0	0.027476379	0	0.027476379	0	0.040809899	0	0	0	1.200165797	0.119176	-0.039644
841	0	0	0	0.992543468	0.992543468	0	0	0	0	0.007398823	0.007398823	0	0	0	0	0	0	0.144644	-0.012862
842	0	0	0	0.955652663	0.955652663	0	0	0	0	0.044292088	0.044292088	0	0	0	0	0	0	0.193698	0.040225
843	0	0	0	0.965602558	0.965602558	0	0	0	0	0.017550167	0.017550167	0	0.016794534	0	0	0	0.932688451	0.2619	0.109397
844	0	0	0	0.972110049	0.972110049	0	0	0	0	0.027839769	0.027839769	0	0	0	0	0	0	0.311561	0.159762
845	0	0	0	0.956523898	0.956523898	0	0	0	0	0.043428528	0.043428528	0	0	0	0	0	0	0.258714	0.110009
846	0	0	0.004692071	0.904693616	0.909385687	0	0	0	0	0.060541093	0.060541093	0	0.030028304	0	0	0	0.5365829	0.234449	0.086705
847	0	0	0.006496406	0.922838774	0.92933518	0	0	0	0	0.06619809	0.06619809	0	0.004424521	0	0	0	1.207819043	0.194778	0.048528
848	0	0	0	0.794673794	0.794673794	0	0	0	0	0.010691346	0.010691346	0	0	0.194595408	0	0	0	0.174103	0.030365
849	0	0	0	0.158392998	0.158392998	0	0	0	0	0	0	0	0	0.841570356	0	0	0	0.175464	0.033269
850	0	0	0	0	0	0	0	0	0	0	0	0	0	0.999966209	0	0	0	0.220714	0.08201
851	0	0	0	0	0	0	0	0	0	0	0	0	0	0.999969114	0	0	0.413469583	0.247378	0.11208
852	0	0	0	0	0	0	0	0	0	0	0	0	0.00255412	0.997417948	0	0	0.768415723	0.269908	0.137601
853	0	0	0	0	0	0	0	0	0	0	0	0	0	0.999975072	0	0	0	0.294923	0.168412
854	0	0	0	0	0	0	0	0	0	0	0	0	0	0.999978126	0	0	0	0.252695	0.128726
855	0	0	0	0	0	0	0	0	0	0	0	0	0.023532823	0.976448406	0	0	0	0.154452	0.034788
856	0	0	0	0	0	0	0	0	0	0	0	0	0.154283587	0.845599588	0	0	0	-0.018288	-0.201168
857	0	0	0	0	0	0	0	0	0	0	0	0	0.028887346	0.97099557	0	0	0	-0.010279	-0.19049
858	0	0	0	0	0	0	0	0	0	0	0	0	0.011264781	0.988617925	0	0	0	0.014537	-0.164479
859	0	0	0	0	0	0	0	0	0	0	0	0	0	0.999882545	0	0	0	0.079248	-0.097536
860	0	0	0	0	0	0	0	0	0	0	0	0	0.079220338	0.920662096	0	0	0	0.075225	-0.099548
861	0	0	0	0	0	0	0	0	0	0	0	0	0.063158602	0.93672377	0	0	0	0.078069	-0.095667
862	0	0	0	0	0	0	0	0	0	0	0	0	0.12566657	0.87421579	0	0	0	0.16764	-0.006096
863	0	0	0	0	0	0	0	0	0	0	0	0	0.003891838	0.995990559	0	0	0	0.178469	0.006087
864	0	0	0	0	0	0	0	0	0	0	0	0	0.043476062	0.956406422	0	0	0	0.192024	0.021336
865	0	0	0	0	0	0	0	0	0	0	0	0	0.227445086	0.772437534	0	0	0	0.294304	0.126224
866	0	0	0	0	0	0	0	0	0	0	0	0	0.293661752	0.706221054	0	0	0	0.370671	0.203211
867	0	0	0	0	0	0	0	0	0	0	0	0	0.220695644	0.779187397	0	0	0	0.554293	0.386831
868	0	0	0	0	0	0	0	0	0	0	0	0	0.294393582	0.705489743	0	0	0	0.500408	0.334911
869	0	0	0	0	0	0	0	0	0	0	0	0	0.012517226	0.987366433	0	0	0	0.467585	0.303283
870	0	0	0	0	0	0	0	0	0	0	0	0	0	0.999884043	0	0	0	0.436583	0.269745
871	0	0	0	0	0	0	0	0	0	0	0	0	0.020470403	0.979414072	0	0	0	0.412537	0.246884
872	0	0	0	0	0	0	0	0	0	0	0	0	0	0.999884958	0	0	0	0.381647	0.217604
873	0	0	0	0.002338625	0.002338625	0	0	0	0	0	0	0	0	0.997546865	0	0	0	0.332497	0.164171
874	0	0	0	0.15359168	0.15359168	0	0	0	0	0	0	0	0.025430856	0.820863536	0	0	0	0.324874	0.154877
875	0	0	0	0	0	0	0	0	0	0	0	0	0	0.999886702	0	0	0	0.337511	0.164548
876	0	0	0	0.018540103	0.018540103	0	0	0	0	0	0	0	0	0.98134728	0	0	0	0.324499	0.149347
877	0	0	0	0.296801503	0.296801503	0	0	0	0	0.013968319	0.013968319	0	0	0.68911829	0	0	0	0.316501	0.139717
878	0	0	0	0.990224145	0.990224145	0	0	0	0	0.00600476	0.00600476	0	0	0.003659987	0	0	0	0.252293	0.06958
879	1	0	0	0.988875054	0.988875054	0	0.011014665	0.011014665	0	0	0	0	0	0	0.424935974	0	0	0.208431	0.021104
880	1	0	0	0.825106573	0.825106573	0.01812455	0.156659474	0.174784024	0	0	0	0	0	0	3.911219862	0	1.102231946	0.136754	-0.058318
881	1	0	0	0.582323123	0.582323123	0	0.417568402	0.417568402	0	0	0	0	0	0	6.177110069	0	0	0.017737	-0.19164
882	0	0	0	0.962713847	0.962713847	0	0.037178655	0.037178655	0	0	0	0	0	0	1.471908261	0	0	-0.027123	-0.243665
883	0	0	0	0.973394665	0.973394665	0	0.013787248	0.013787248	0	0.012711615	0.012711615	0	0	0	0.45072369	0	0	-0.085271	-0.317229
884	0	0	0	0.999894604	0.999894604	0	0	0	0	0	0	0	0	0	0	0	0	-0.105498	-0.345638
885	0	0	0	0.982481715	0.982481715	0	0	0	0	0.017414015	0.017414015	0	0	0	0	0	0	-0.122111	-0.369023
886	1	0	0	0.862507604	0.862507604	0.137389301	0	0.137389301	0	0	0	0	0	0	2.355625483	0	0	-0.168415	-0.429133
887	1	0	0	0.999898129	0.999898129	0	0	0	0	0	0	0	0	0	0	0	0	-0.153168	-0.418309
888	0	0	0	0.999899403	0.999899403	0	0	0	0	0	0	0	0	0	0	0	0	-0.116266	-0.388842
889	0	0	0	0.999900726	0.999900726	0	0	0	0	0	0	0	0	0	0	0	0	-0.102108	-0.381997
890	1	0	0	0.913829145	0.913829145	0.017987472	0.05308532	0.071072792	0	0.015000161	0.015000161	0	0	0	2.315312063	0	0	-0.088404	-0.370841
891	0	0	0	0.999903521	0.999903521	0	0	0	0	0	0	0	0	0	0	0	0	-0.02879	-0.313046
892	1	0	0	0.946937702	0.946937702	0	0.041513871	0.041513871	0	0.011453419	0.011453419	0	0	0	1.247606096	0	0	-0.011308	-0.293139
893	0	0	0	0.999906513	0.999906513	0	0	0	0	0	0	0	0	0	0	0	0	0.008393	-0.271022
894	0	0	0	0.999908084	0.999908084	0	0	0	0	0	0	0	0	0	0	0	0	0.007773	-0.259441
895	0	0	0	0.954695155	0.954695155	0	0	0	0	0.045214549	0.045214549	0	0	0	0	0	0	0.020179	-0.240201
896	1	0	0	0.886568699	0.886568699	0	0	0	0	0.113342674	0.113342674	0	0	0	0	0	0	0.052677	-0.19569
897	0	0	0	0.999913092	0.999913092	0	0	0	0	0	0	0	0	0	0	0	0	0.104644	-0.135979
898	1	0	0	0.991223794	0.991223794	0	0	0	0	0.008691066	0.008691066	0	0	0	0	0.030182997	1.143181978	0.14244	-0.093218
899	0	0	0	0.998067726	0.998067726	0	0.001848953	0.001848953	0	0	0	0	0	0	0.115671282	0.042716	0	0.314098	0.089321
900	0	0	0	0.98483002	0.98483002	0	0	0	0	0.015088525	0.015088525	0	0	0	0	0.042716	0	0.323742	0.104929
901	0	0	0	0.999920462	0.999920462	0	0	0	0	0	0	0	0	0	0	0.042716	0	0.330605	0.11829
902	0	0	0	0.913104031	0.913104031	0	0.046946789	0.046946789	0	0.039871609	0.039871609	0	0	0	3.108154513	0.042716	0	0.175442	-0.020812
903	0	0	0	0.985012142	0.985012142	0	0.013443286	0.013443286	0	0.001469016	0.001469016	0	0	0	0.379992521	0.042716	0	0.118287	-0.072554
904	0	0	0	0.999926509	0.999926509	0	0	0	0	0	0	0	0	0	0	0.042716	0	0.027236	-0.15619
905	1	0	0	0.979082176	0.979082176	0	0	0	0	0.006367708	0.006367708	0	0.014478741	0	0	0.001337957	1.00087655	-0.001213	-0.17839
906	0	0	0	0.999930788	0.999930788	0	0	0	0	0	0	0	0	0	0	0	0	-0.013688	-0.187059
907	0	0	0	0.999933002	0.999933002	0	0	0	0	0	0	0	0	0	0	0	0	0.036576	-0.124968
908	0	0	0	0.999935265	0.999935265	0	0	0	0	0	0	0	0	0	0	0	0	0.027572	-0.133972
909	0	0	0.023436154	0.971187945	0.994624099	0	0	0	0	0	0	0	0.005313478	0	0	0	1.000321217	0.01524	-0.146304
910	0	0	0.003294733	0.929547975	0.932842708	0	0	0	0.028464714	0.000190214	0.028654928	0	0.038442303	0	0	0	1.000390385	0.092164	-0.06938
911	0	0	0	0.999942351	0.999942351	0	0	0	0	0	0	0	0	0	0	0	0	0.126698	-0.034218
912	0	0	0	0.999944812	0.999944812	0	0	0	0	0	0	0	0	0	0	0	0	0.192024	0.033528
913	0	0	0	0.972230129	0.972230129	0	0	0	0	0.013780329	0.013780329	0	0.013936864	0	0	0	2.000887826	0.277733	0.121061
914	0	0	0	0.993200133	0.993200133	0	0	0	0	0.006749749	0.006749749	0	0	0	0	0	0	0.335264	0.179816
915	0	0	0	0.967395413	0.967395413	0	0	0	0	0.032557078	0.032557078	0	0	0	0	0	0	0.229642	0.077212
916	0	0	0	0.977571424	0.977571424	0	0	0	0	0.022383726	0.022383726	0	0	0	0	0	0.653161587	0.1843	0.0319
917	0	0	0	0.947934154	0.947934154	0	0	0	0	0.052023705	0.052023705	0	0	0	0	0	0.371488404	0.112776	-0.039624
918	0	0	0	0.999960616	0.999960616	0	0	0	0	0	0	0	0	0	0	0	0	0.108054	-0.041985
919	0	0	0	0.990479708	0.990479708	0	0	0	0	0	0	0	0	0.009483715	0	0	0	0.115825	-0.032511
920	0	0	0	0.63465217	0.63465217	0	0	0	0	0.014541925	0.014541925	0	0	0.350772186	0	0	0	0.161544	0.018288
921	0	0	0	0.102985709	0.102985709	0	0	0	0	0.060534755	0.060534755	0	0	0.836448722	0	0	1.770994501	0.205826	0.065976
922	0	0	0	0	0	0	0	0	0	0	0	0	0	0.999972142	0	0	0	0.240792	0.103632
923	0	0	0	0	0	0	0	0	0	0	0	0	0	0.999975147	0	0	0	0.272673	0.14131
924	0	0	0	0	0	0	0	0	0	0	0	0	0	0.999978202	0	0	0	0.265956	0.136983
925	0	0	0	0	0	0	0	0	0	0	0	0	0	0.999981306	0	0	0	0.249936	0.124968
926	0	0	0	0	0	0	0	0	0	0	0	0	0	0.999984459	0	0	0	0.072928	-0.047558
927	0	0	0	0	0	0	0	0	0	0	0	0	0	0.999987662	0	0	0	-0.033123	-0.151219
928	0	0	0	0	0	0	0	0	0	0	0	0	0.300965468	0.699025446	0	0	0	-0.323088	-0.435864
929	0	0	0	0	0	0	0	0	0	0	0	0	0.148228652	0.851654517	0	0	0	0.049069	-0.135631
930	0	0	0	0	0	0	0	0	0	0	0	0	0.026773868	0.973109043	0	0	0	0.035628	-0.146255
931	0	0	0	0	0	0	0	0	0	0	0	0	0.090528821	0.90935388	0	0	0	0.056533	-0.124081
932	0	0	0	0	0	0	0	0	0	0	0	0	0.107404401	0.892478141	0	0	0	0.11281	-0.065572
933	0	0	0	0	0	0	0	0	0	0	0	0	0.352183488	0.647698944	0	0	0	0.106038	-0.070184
934	0	0	0	0	0	0	0	0	0	0	0	0	0.211954354	0.787928017	0	0	0	0.107255	-0.067931
935	0	0	0	0	0	0	0	0	0	0	0	0	0.004302857	0.995579503	0	0	0	0.170392	-0.00472
936	0	0	0	0	0	0	0	0	0	0	0	0	0.005328644	0.994553755	0	0	0	0.192638	0.019028
937	0	0	0	0	0	0	0	0	0	0	0	0	0	0.999882487	0	0	0	0.216572	0.044656
938	0	0	0	0	0	0	0	0	0	0	0	0	0.046756382	0.953126242	0	0	0	0.317013	0.147794
939	0	0	0	0	0	0	0	0	0	0	0	0	0.121910205	0.877972606	0	0	0	0.38381	0.215091
940	0	0	0	0	0	0	0	0	0	0	0	0	0.03518318	0.964699867	0	0	0	0.538831	0.370186
941	0	0	0	0	0	0	0	0	0	0	0	0	0	0.999883333	0	0	0	0.492538	0.325334
942	0	0	0	0	0	0	0	0	0	0	0	0	0	0.999883668	0	0	0	0.465984	0.299605
943	0	0	0	0	0	0	0	0	0	0	0	0	0	0.999884053	0	0	0	0.441485	0.273063
944	0	0	0	0.017141345	0.017141345	0	0	0	0	0	0	0	0	0.982743141	0	0	0	0.414213	0.246871
945	0	0	0	0	0	0	0	0	0	0	0	0	0.019486551	0.98039842	0	0	0	0.377364	0.211506
946	0	0	0	0	0	0	0	0	0	0	0	0	0	0.999885504	0	0	0	0.305952	0.136156
947	0	0	0	0.238914329	0.238914329	0	0	0	0	0.028281652	0.028281652	0	0	0.732690106	0	0	0	0.300404	0.129169
948	0	0	0	0.001331113	0.001331113	0	0	0	0	0	0	0	0	0.998555605	0	0	0	0.331947	0.158621
949	0	0	0	0.45730109	0.45730109	0	0	0	0	0	0	0	0	0.542586309	0	0	0	0.316213	0.140969
950	0	0	0	0.790015593	0.790015593	0	0	0	0	0	0	0	0	0.209872537	0	0	0	0.304311	0.127779
951	0	0	0	0.962255544	0.962255544	0	0	0	0	0.037633367	0.037633367	0	0	0	0	0	0	0.26852	0.086041
952	0	0	0	0.99988974	0.99988974	0	0	0	0	0	0	0	0	0	0	0	0	0.221464	0.033992
953	1	0	0	0.9638115	0.9638115	0.011128275	0.010983806	0.022112081	0	0.013967038	0.013967038	0	0	0	0.726580811	0	1.007627354	0.149427	-0.045645
954	0	0	0	0.946007284	0.946007284	0	0.040618455	0.040618455	0	0.013265809	0.013265809	0	0	0	1.293489783	0	0	-0.026864	-0.238605
955	1	0	0	0.970830697	0.970830697	0.029061829	0	0.029061829	0	0	0	0	0	0	0.670991416	0	0	-0.084653	-0.304232
956	0	0	0	0.999893554	0.999893554	0	0	0	0	0	0	0	0	0	0	0	0	-0.124968	-0.359664
957	1	0	0	0.984466542	0.984466542	0	0	0	0	0.015428089	0.015428089	0	0	0	0	0	0	-0.150819	-0.395855
958	1	0	0	0.952938985	0.952938985	0	0	0	0	0.046956773	0.046956773	0	0	0	0	0	0	-0.170688	-0.423672
959	0	0	0	0.999896934	0.999896934	0	0	0	0	0	0	0	0	0	0	0	0	-0.173606	-0.444101
960	0	0	0	0.999898159	0.999898159	0	0	0	0	0	0	0	0	0	0	0	0	-0.135379	-0.411978
961	0	0	0	0.999865071	0.999865071	0	3.44E-05	0.0000344	0	0	0	0	0	0	0.032656024	0	0	-0.064008	-0.35052
962	0	0	0	0.987101369	0.987101369	0	0.01279939	0.01279939	0	0	0	0	0	0	0.537566211	0	0	-0.075311	-0.375386
963	1	0	0	0.841671415	0.841671415	0	0.070143996	0.070143996	0	0.088086721	0.088086721	0	0	0	2.193862394	0	0	-0.061722	-0.366929
964	0	0	0	0.868567118	0.868567118	0	0	0	0	0.131336438	0.131336438	0	0	0	0	0	0	0.051816	-0.256032
965	0	0	0	0.987149888	0.987149888	0	0.00029592	0.00029592	0	0.01245922	0.01245922	0	0	0	0.050310902	0	0	0.038995	-0.26725
966	0	0	0	0.999906551	0.999906551	0	0	0	0	0	0	0	0	0	0	0	0	0.027432	-0.277368
967	0	0	0	0.999908123	0.999908123	0	0	0	0	0	0	0	0	0	0	0	0	0.013443	-0.285761
968	0	0	0	0.999909744	0.999909744	0	0	0	0	0	0	0	0	0	0	0	0	0.013137	-0.280843
969	0	0	0.002006805	0.99790461	0.999911415	0	0	0	0	0	0	0	0	0	0	0	0	0.01524	-0.268224
970	1	0	0	0.999495007	0.999495007	0	0	0	0	0.000418128	0.000418128	0	0	0	0	0	0	0.064456	-0.210449
971	1	0	0	0.999914904	0.999914904	0	0	0	0	0	0	0	0	0	0	0.00711705	0.887018349	0.090221	-0.179329
972	1	0	0	0.973532915	0.973532915	0	0.026383808	0.026383808	0	0	0	0	0	0	0.992139964	0.042120483	0.256163677	0.13716	-0.115824
973	0	0	0	0.990064975	0.990064975	0	0.009853617	0.009853617	0	0	0	0	0	0	0.459942323	0.042716	0	0.212741	-0.028387
974	0	0	0	0.981722654	0.981722654	0	0	0	0	0.018197856	0.018197856	0	0	0	0	0.042716	0	0.292608	0.064008
975	0	0	0	0.974947322	0.974947322	0	0	0	0	0.024975156	0.024975156	0	0	0	0	0.042716	0	0.247098	0.03456
976	0	0	0	0.97801092	0.97801092	0	0	0	0	0.021913574	0.021913574	0	0	0	0	0.042716	0	0.248209	0.041194
977	0	0	0	0.999917671	0.999917671	0	8.89E-06	0.00000889	0	0	0	0	0	0	0.01009282	0.042249464	0	0.268224	0.070104
978	0	0	0	0.978049081	0.978049081	0	0	0	0	0.009483898	0.009483898	0	0.012395698	0	0	6.26E-05	1.000876554	0.110723	-0.075282
979	0	0	0	0.999930842	0.999930842	0	0	0	0	0	0	0	0	0	0	0	0	0.029923	-0.148999
980	0	0	0	0.999933057	0.999933057	0	0	0	0	0	0	0	0	0	0	0	0	0.030712	-0.133764
981	0	0	0	0.999935321	0.999935321	0	0	0	0	0	0	0	0	0	0	0	0	0.022601	-0.140531
982	0	0	0.029302812	0.876963391	0.906266203	0	0	0	0.000908765	0.059337155	0.06024592	0	0.033425511	0	0	0	1.451961913	0.012458	-0.149086
983	0	0	0	0.953079118	0.953079118	0	0	0	0.028406018	0.008414165	0.036820183	0	0.010040697	0	0	0	1.000390383	0.062289	-0.099255
984	0	0	0	0.999942411	0.999942411	0	0	0	0	0	0	0	0	0	0	0	0	0.090668	-0.070777
985	0	0	0	0.993346499	0.993346499	0	0	0	0	0.006598374	0.006598374	0	0	0	0	0	0	0.151115	-0.009938
986	0	0	0	0.987649346	0.987649346	0	0	0	0	0	0	0	0.012298038	0	0	0	2.000887823	0.241559	0.08248
987	0	0	0	0.939890929	0.939890929	0	0	0	0	0.060059017	0.060059017	0	0	0	0	0	0	0.296012	0.138161
988	0	0	0	0.986624981	0.986624981	0	0	0	0	0.013327575	0.013327575	0	0	0	0	0	0	0.237926	0.080863
989	0	0	0	0.857905943	0.857905943	0	0	0	0	0.132835866	0.132835866	0	0.009213408	0	0	0	1.024650013	0.184964	0.028051
990	0	0	0	0.999931868	0.999931868	0	0	0	0	2.61E-05	0.0000261	0	0	0	0	0	0	0.108414	-0.048348
991	0	0	0	0.971232588	0.971232588	0	0	0	0	0.028728097	0.028728097	0	0	0	0	0	0	0.122227	-0.031948
992	0	0	0	0.967666891	0.967666891	0	0	0	0	0.032296602	0.032296602	0	0	0	0	0	0	0.134282	-0.018356
993	0	0	0	0.983626813	0.983626813	0	0	0	0	0.016339539	0.016339539	0	0	0	0	0	0.90861766	0.173276	0.024154
994	0	0	0	0.860963841	0.860963841	0	0	0	0	0.076233493	0.076233493	0	0	0.062771925	0	0	2.518680523	0.187259	0.04192
995	0	0	0	0.401485027	0.401485027	0	0	0	0	0.04636909	0.04636909	0	0	0.552118099	0	0	1.499258302	0.199282	0.056707
996	0	0	0	0.01023146	0.01023146	0	0	0	0	0	0	0	0	0.989743761	0	0	0.210466761	0.240507	0.105801
997	0	0	0	0	0	0	0	0	0	0.000874235	0.000874235	0	0	0.999104043	0	0	0	0.173034	0.040903
998	0	0	0	0	0	0	0	0	0	0	0	0	0	0.999981383	0	0	0	0.062057	-0.066069
999	0	0	0	0	0	0	0	0	0	0	0	0	0	0.999984538	0	0	0	-0.116522	-0.239865
1000	0	0	0	0	0	0	0	0	0	0	0	0	0	0.999987742	0	0	0	-0.23096	-0.351762
1001	0	0	0.013344811	0	0.013344811	0	0	0	0.010980168	0	0.010980168	0.020380763	0.019285482	0.935999772	0	0	0	-0.574684	-0.690165
1002	0	0	0	0	0	0	0	0	0	0	0	0	0.121897055	0.877986769	0	0	0	0.045872	-0.146255
1003	0	0	0	0	0	0	0	0	0	0	0	0	0.205864398	0.79401907	0	0	0	0.072316	-0.116499
1004	0	0	0	0	0	0	0	0	0	0	0	0	0.17087158	0.829011581	0	0	0	0.094488	-0.09144
1005	0	0	0	0	0	0	0	0	0	0	0	0	0.275534602	0.724348303	0	0	0	0.069129	-0.113981
1006	0	0	0	0	0	0	0	0	0	0	0	0	0.149223442	0.850659255	0	0	0	0.091175	-0.09074
1007	0	0	0	0	0	0	0	0	0	0	0	0	0.031332364	0.968550175	0	0	0	0.143256	-0.036576
1008	0	0	0	0	0	0	0	0	0	0	0	0	0.053579485	0.946302945	0	0	0	0.136776	-0.040896
1009	0	0	0	0	0	0	0	0	0	0	0	0	0.125870678	0.874011693	0	0	0	0.138102	-0.038682
1010	0	0	0	0	0	0	0	0	0	0	0	0	0.018165504	0.981716857	0	0	0	0.173736	-0.003048
1011	0	0	0	0	0	0	0	0	0	0	0	0	0.01573357	0.984148831	0	0	0	0.212789	0.037507
1012	0	0	0	0	0	0	0	0	0	0	0	0	0	0.99988249	0	0	0	0.252984	0.079248
1013	0	0	0	0	0	0	0	0	0	0	0	0	0	0.999882628	0	0	0	0.352777	0.181738
1014	0	0	0	0	0	0	0	0	0	0	0	0	0.007504911	0.992377905	0	0	0	0.396151	0.225463
1015	0	0	0	0	0	0	0	0	0	0	0	0	0.040025718	0.959857336	0	0	0	0.475488	0.3048
1016	0	0	0	0	0	0	0	0	0	0	0	0	0	0.999883341	0	0	0	0.444899	0.274211
1017	0	0	0	0	0	0	0	0	0	0	0	0	0	0.999883677	0	0	0	0.427159	0.256471
1018	0	0	0	0	0	0	0	0	0	0	0	0	0	0.999884063	0	0	0	0.387096	0.216408
1019	0	0	0	0.143643739	0.143643739	0	0	0	0	0	0	0	0	0.856240759	0	0	0	0.355324	0.184636
1020	0	0	0	0.101388856	0.101388856	0	0	0	0	0	0	0	0.027125059	0.871371069	0	0	0	0.316992	0.146304
1021	0	0	0	0	0	0	0	0	0	0	0	0	0	0.999885517	0	0	0	0.226815	0.056127
1022	0	0	0	0.031698752	0.031698752	0	0	0	0	0	0	0	0	0.968187349	0	0	0	0.224783	0.054095
1023	0	0	0	0.568652904	0.568652904	0	0	0	0	0	0	0	0	0.43123383	0	0	0	0.271272	0.100584
1024	0	0	0	0.953500892	0.953500892	0	0	0	0	0.004810122	0.004810122	0	0	0.041576402	0	0	0	0.309644	0.137038
1025	0	0	0	0.970402031	0.970402031	0	0	0	0	0.006810569	0.006810569	0	0	0.022675549	0	0	0	0.331904	0.158102
1026	0	0	0	0.995035825	0.995035825	0	0	0	0	0.004853105	0.004853105	0	0	0	0	0	0	0.316992	0.140208
1027	0	0	0	0.989945228	0.989945228	0	0.009944533	0.009944533	0	0	0	0	0	0	0.60699606	0	0	0.250171	0.065823
1028	0	0	0	0.996788466	0.996788466	0	0.003102176	0.003102176	0	0	0	0	0	0	0.110332749	0	1.060564783	0.155448	-0.039624
1029	0	0	0	0.83883378	0.83883378	0	0.161057792	0.161057792	0	0	0	0	0	0	3.056560669	0	0	-0.055404	-0.270087
1030	0	0	0	0.903962856	0.903962856	0	0.095929695	0.095929695	0	0	0	0	0	0	3.844963756	0	0	-0.115213	-0.339328
1031	1	0	0	0.806302716	0.806302716	0	0.193590864	0.193590864	0	0	0	0	0	0	4.979824479	0	0	-0.153589	-0.396871
1032	1	0	0	0.669099089	0.669099089	0	0.330795569	0.330795569	0	0	0	0	0	0	5.069815847	0	0	-0.176536	-0.433659
1033	1	0	0	0.839120556	0.839120556	0	0.16077523	0.16077523	0	0	0	0	0	0	3.474904647	0	0	-0.192391	-0.45894
1034	0	0	0	0.999896716	0.999896716	0	2.48E-07	0.000000248	0	0	0	0	0	0	0.001390166	0	0	-0.181817	-0.471139
1035	1	0	0	0.992043131	0.992043131	0	0	0	0	0.007855059	0.007855059	0	0	0	0	0	0	-0.111722	-0.407596
1036	1	0	0	0.745453587	0.745453587	0	0.25444588	0.25444588	0	0	0	0	0	0	4.825431351	0	0	0.003195	-0.303229
1037	1	0	0	0.865266225	0.865266225	0	0.103466486	0.103466486	0	0.03116808	0.03116808	0	0	0	2.572387034	0	0	-0.003101	-0.326637
1038	1	0	0	0.926145329	0.926145329	0	0.0602473	0.0602473	0	0.013509539	0.013509539	0	0	0	2.061615089	0	0	-0.000118	-0.329169
1039	0	0	0.018885621	0.981017971	0.999903592	0	0	0	0	0	0	0	0	0	0	0	0	0.035961	-0.296801
1040	1	0	0.237273888	0.704996289	0.942270177	0	0	0	0	0.057634889	0.057634889	0	0	0	0	0	0	0.003807	-0.332474
1041	0	0	0.099850813	0.900055776	0.999906589	0	0	0	0	0	0	0	0	0	0	0	0	-0.021224	-0.359872
1042	1	0	0	0.999908162	0.999908162	0	0	0	0	0	0	0	0	0	0	0	0	0.024013	-0.303835
1043	1	0	0.517943764	0.48196602	0.999909784	0	0	0	0	0	0	0	0	0	0	0	1.144422194	0.008551	-0.313894
1044	1	0	0.773568534	0.226342923	0.999911457	0	0	0	0	0	0	0	0	0	0	0	1.680562755	-0.024474	-0.338197
1045	1	0	0	0.992289023	0.992289023	0	0	0	0	0.007624154	0.007624154	0	0	0	0	0	1.318698766	0.029356	-0.27431
1046	1	0	0	0.999914949	0.999914949	0	0	0	0	0	0	0	0	0	0	0	0	0.060481	-0.23606
1047	0	0	1.33E-05	0.920559219	0.920572519	0	0	0	0	0.079344205	0.079344205	0	0	0	0	0.025578501	1.143124867	0.133827	-0.14249
1048	0	0	0	0.98536962	0.98536962	0	0.004676408	0.004676408	0	0.009872611	0.009872611	0	0	0	0.228999648	0.042716	0	0.203622	-0.057566
1049	0	0	0	0.981940951	0.981940951	0	0.012948861	0.012948861	0	0.005030747	0.005030747	0	0	0	0.719152859	0.042716	0	0.271372	0.024569
1050	1	0	0	0.943027051	0.943027051	0	0.054815314	0.054815314	0	0.002080162	0.002080162	0	0	0	1.282595817	0.042716	0	0.237408	0.010633
1051	0	0	0	0.98489089	0.98489089	0	0.010177528	0.010177528	0	0.004856126	0.004856126	0	0	0	0.388121764	0.042716	0	0.22505	0.006688
1052	0	0	0	0.968751922	0.968751922	0	0.026283301	0.026283301	0.000529891	0.004361499	0.00489139	0	0	0	0.947694065	0.040569891	0	0.207495	0.002915
1053	0	0	0	0.818187359	0.818187359	0	0.013540543	0.013540543	0.020217238	0	0.020217238	0.087269063	0.060714526	0	1.256596608	0	1.172535773	0.109624	-0.079505
1054	0	0	0	0.785528771	0.785528771	0	0	0	0	0.115235199	0.115235199	0.067213168	0.031953758	0	0	0	2.739855112	0.057655	-0.123158
1055	0	0	0	0.969796972	0.969796972	0	0	0	0	0.000459753	0.000459753	0	0.029676387	0	0	0	1.076258116	0.018741	-0.146918
1056	0	0	0	0.993297411	0.993297411	0	0	0	0	0	0	0	0.006637967	0	0	0	1.000419516	0.017945	-0.145737
1057	0	0	0.042561674	0.876876526	0.9194382	0	0	0	0.017190347	0.013621734	0.030812081	0	0.049687412	0	0	0	1.740185484	0.01586	-0.145684
1058	0	0	0	0.965801991	0.965801991	0	0	0	0.006974895	0.027163171	0.034138066	0	0	0	0	0	0.717883938	0.06293	-0.098614
1059	0	0	0	0.999942471	0.999942471	0	0	0	0	0	0	0	0	0	0	0	0	0.088811	-0.072733
1060	0	0	0	0.991963711	0.991963711	0	0	0	0	0.007981223	0.007981223	0	0	0	0	0	0	0.143256	-0.018288
1061	0	0	0	0.988274227	0.988274227	0	0	0	0	0	0	0	0.01167322	0	0	0	2.001066924	0.227298	0.066934
1062	0	0	0	0.982822734	0.982822734	0	0	0	0	0.017127275	0.017127275	0	0	0	0	0	0	0.272223	0.112644
1063	0	0	0	0.975099186	0.975099186	0	0	0	0	0.024853435	0.024853435	0	0	0	0	0	0	0.220268	0.060839
1064	0	0	0	0.97450736	0.97450736	0	0	0	0	0.017407824	0.017407824	0	0.008040098	0	0	0.43998157	1.024649991	0.174838	0.015396
1065	0	0	0	0.955468334	0.955468334	0	0	0	0	0.04448966	0.04448966	0	0	0	0	0	0	0.110473	-0.048971
1066	0	0	0	0.99079628	0.99079628	0	0	0	0	0.009164474	0.009164474	0	0	0	0	0	0	0.128057	-0.028846
1067	0	0	0	0.976042836	0.976042836	0	0	0	0	0.023920727	0.023920727	0	0	0	0	0	0.205288625	0.14166	-0.013761
1068	0	0	0	0.712128242	0.712128242	0	0	0	0	0.260389468	0.260389468	0	0	0.027448713	0	0	1.457243785	0.176577	0.023905
1069	0	0	0	0.854236069	0.854236069	0	0	0	0	0.077450083	0.077450083	0	0	0.068283179	0	0	2.060986028	0.173647	0.024899
1070	0	0	0	0.797438181	0.797438181	0	0	0	0	0.122596655	0.122596655	0	0	0.079937453	0	0	1.000485972	0.170837	0.024563
1071	0	0	0	0.844883	0.844883	0	0	0	0	0.088347951	0.088347951	0	0.013570572	0.053173773	0	0	1.968045694	0.216274	0.079088
1072	0	0	0	0.78771303	0.78771303	0	0	0	0	0.104701833	0.104701833	0	0.0131542	0.094409291	0	0	1.83308561	0.087212	-0.047556
1073	0	0	0.032673945	0.677070648	0.709744593	0	0	0	0.016410843	0.057560483	0.073971326	0.044937916	0.011994336	0.159333289	0	0	1.000522632	-0.112776	-0.24384
1074	0	0	0.055557865	0.364359693	0.419917558	0	0	0	0.026493435	0.035464957	0.061958392	0.276724181	0.023916644	0.217467841	0	0	1.000530073	-0.311269	-0.43755
1075	0	0	0.051662566	0.007912225	0.059574791	0	0	0	0.021130675	0	0.021130675	0.252133367	0.028250338	0.63889865	0	0	0.661125459	-0.458418	-0.582309
1076	0	0	0.083766094	0	0.083766094	0	0	0	0.067087569	0	0.067087569	0.259671849	0.013448715	0.57601685	0	0	0	-0.890016	-1.008888
1077	0	0	0	0	0	0	0	0	0	0	0	0	0.130484872	0.869399347	0	0	0	-0.062041	-0.25966
1078	0	0	0	0	0	0	0	0	0	0	0	0	0.084113616	0.915770199	0	0	0	-0.036576	-0.231648
1079	0	0	0	0	0	0	0	0	0	0	0	0	0.123620726	0.876262734	0	0	0	-0.000938	-0.194313
1080	0	0	0	0	0	0	0	0	0	0	0	0	0.094780977	0.905102178	0	0	0	0.028415	-0.16352
1081	0	0	0	0	0	0	0	0	0	0	0	0	0.062914005	0.936968894	0	0	0	0.090146	-0.09597
1082	0	0	0	0	0	0	0	0	0	0	0	0	0.116282408	0.883600285	0	0	0	0.109053	-0.076611
1083	0	0	0	0	0	0	0	0	0	0	0	0	0.162568386	0.837314149	0	0	0	0.140475	-0.044919
1084	0	0	0	0	0	0	0	0	0	0	0	0	0.036422043	0.963460385	0	0	0	0.191275	0.008263
1085	0	0	0	0	0	0	0	0	0	0	0	0	0.016270765	0.983611605	0	0	0	0.217731	0.036011
1086	0	0	0	0	0	0	0	0	0	0	0	0	0.012022881	0.98785948	0	0	0	0.283757	0.104414
1087	0	0	0	0	0	0	0	0	0	0	0	0	0	0.999882402	0	0	0	0.310019	0.128483
1088	0	0	0	0	0	0	0	0	0	0	0	0	0	0.999882492	0	0	0	0.334932	0.151555
1089	0	0	0	0	0	0	0	0	0	0	0	0	0	0.999882632	0	0	0	0.392401	0.218474
1090	0	0	0	0	0	0	0	0	0	0	0	0	0	0.999882821	0	0	0	0.425722	0.252773
1091	0	0	0	0	0	0	0	0	0	0	0	0	0.003700741	0.996182319	0	0	0	0.490801	0.317925
1092	0	0	0	0	0	0	0	0	0	0.073270261	0.073270261	0	0.005667462	0.920945625	0	0	0	0.397035	0.224233
1093	0	0	0	0	0	0	0	0	0	0.121750576	0.121750576	0	0.0211871	0.85694601	0	0	0	0.363386	0.190659
1094	0	0	0	0.012929996	0.012929996	0	0	0	0	0.086846497	0.086846497	0	0.041864472	0.858243108	0	0	0	0.412637	0.239984
1095	0	0	0	0.183013289	0.183013289	0	0	0	0	0	0	0	0	0.816871221	0	0	0	0.379993	0.207414
1096	0	0	0	0.530341279	0.530341279	0	0	0	0	0	0	0	0	0.469543716	0	0	0	0.344232	0.171728
1097	0	0	0	0.004073855	0.004073855	0	0	0	0	0	0	0	0	0.995811675	0	0	0	0.315676	0.141727
1098	0	0	0	0.104410175	0.104410175	0	0	0	0	0	0	0	0	0.895475941	0	0	0	0.307622	0.133599
1099	0	0	0	0.741944146	0.741944146	0	0	0	0	0	0	0	0	0.257942604	0	0	0	0.307907	0.134033
1100	0	0	0	0.498064771	0.498064771	0	0	0	0	0.244394661	0.244394661	0	0	0.257428002	0	0	0	0.332144	0.15742
1101	0	0	0	0.78809409	0.78809409	0	0	0	0	0.001149769	0.001149769	0	0	0.210644308	0	0	0	0.343935	0.16854
1102	0	0	0	0.979902568	0.979902568	0	0	0	0	0.019986382	0.019986382	0	0	0	0	0	0	0.318361	0.138839
1103	0	0	0	0.809541226	0.809541226	0	0.080440675	0.080440675	0	0.09768346	0.09768346	0	0.012224421	0	2.632509215	0	0	0.265102	0.077716
1104	0	0	0	0.962492443	0.962492443	0	0	0	0	0.029613387	0.029613387	0	0.007784834	0	0	0	0.908847346	0.194505	-0.003008
1105	1	0	0	0.865369688	0.865369688	0	0.134521907	0.134521907	0	0	0	0	0	0	2.074804177	0	0.207649441	0.006976	-0.208721
1106	0	0	0	0.705254853	0.705254853	0	0.280369829	0.280369829	0	0.014267893	0.014267893	0	0	0	4.640144453	0	0	-0.069616	-0.294492
1107	1	0	0	0.864853234	0.864853234	0.012346849	0.122693523	0.135040372	0	0	0	0	0	0	3.416199356	0	0	-0.184359	-0.428199
1108	0	0	0	0.616488485	0.616488485	0	0.3834062	0.3834062	0	0	0	0	0	0	8.240119988	0	0	-0.207106	-0.468189
1109	1	0	0	0.51977507	0.51977507	0	0.384891337	0.384891337	0	0.095229407	0.095229407	0	0	0	9.145639536	0	0	-0.219453	-0.491255
1110	1	0	0	0.50966077	0.50966077	0	0.484546607	0.484546607	0	0.005689615	0.005689615	0	0	0	5.858429161	0	0	-0.14655	-0.443007
1111	1	0	0	0.938009181	0.938009181	0	0.061889039	0.061889039	0	0	0	0	0	0	1.390385131	0	0	-0.083948	-0.388993
1112	1	0	0	0.842812658	0.842812658	0	0.157086841	0.157086841	0	0	0	0	0	0	3.755491912	0	0	0.015792	-0.301966
1113	1	0	0	0.824337325	0.824337325	0	0.147670029	0.147670029	0	0.02789347	0.02789347	0	0	0	2.79289287	0	0	0.027128	-0.309957
1114	1	0	0.125921276	0.853998348	0.979919624	0	0.019982578	0.019982578	0	0	0	0	0	0	0.294292628	0	0	0.026802	-0.316276
1115	1	0	0.562459007	0.40804472	0.970503727	0	0	0	0	0.0293999	0.0293999	0	0	0	0	0	0	0.022483	-0.326489
1116	1	0	0.999905102	0	0.999905102	0	0	0	0	0	0	0	0	0	0	0	0	-0.040203	-0.394221
1117	0	0	0.851629942	0.077237451	0.928867393	0	0	0	0	0	0	0.071039235	0	0	0	0	1.926371022	-0.078225	-0.435799
1118	1	0	0.778250751	0.215749436	0.994000187	0	0	0	0	0	0	0.005908014	0	0	0	0	0	0.01736	-0.32757
1119	1	0	0.593141451	0.284030714	0.877172165	0	0	0	0.12273766	0	0.12273766	0	0	0	0	0	0.848719252	-0.003341	-0.343249
1120	1	0	0.709969714	0.134421057	0.844390771	0	0	0	0.155520727	0	0.155520727	0	0	0	0	0	3.420005043	-0.05049	-0.383207
1121	1	0	0	0.865999053	0.865999053	0	0	0	0.133914168	0	0.133914168	0	0	0	0	0	2.577891466	0.006181	-0.316893
1122	1	0	0	0.901219531	0.901219531	0	0	0	0.098695462	0	0.098695462	0	0	0	0	0	1.097037794	0.039668	-0.276879
1123	0	0	0.053660056	0.855491366	0.909151422	0	0	0	0.067530669	0.023234723	0.090765392	0	0	0	0	0.003997395	1.869703196	0.131064	-0.164592
1124	1	0	0	0.860076896	0.860076896	0	0.085177957	0.085177957	0.000880233	0.053783599	0.054663832	0	0	0	2.10060449	0.040643997	1.018563791	0.194705	-0.084633
1125	1	0	0	0.870878795	0.870878795	0	0.051681473	0.051681473	0	0.077360337	0.077360337	0	0	0	1.674772039	0.042716	0	0.249936	-0.01524
1126	1	0	0	0.877410817	0.877410817	0	0.122511759	0.122511759	0	0	0	0	0	0	2.371416936	0.042716	0	0.22732	-0.01524
1127	1	0	0	0.784862238	0.784862238	0	0.057072984	0.057072984	0	0.157989373	0.157989373	0	0	0	2.769246547	0.042716	0	0.193406	-0.038619
1128	1	0	0	0.653576857	0.653576857	0	0.00305291	0.00305291	0	0.343296897	0.343296897	0	0	0	0.161596677	0.029934841	0	0.124968	-0.088392
1129	0	0	0	0.898051965	0.898051965	0	0	0	0	0.058531861	0.058531861	0.016945199	0.026399758	0	0	0	1.217065818	0.116291	-0.077546
1130	0	0	0	0.984428368	0.984428368	0	0	0	0	0.014881159	0.014881159	0.000621423	0	0	0	0	0	0.100752	-0.083278
1131	0	0	0	0.999933167	0.999933167	0	0	0	0	0	0	0	0	0	0	0	0	-0.003048	-0.170688
1132	0	0	0.049728518	0.901028835	0.950757353	0	0	0	0	0.022920547	0.022920547	0	0.026257534	0	0	0	0	0.010556	-0.15406
1133	0	0	0.038921339	0.419234806	0.458156145	0	0	0	0	0.502095009	0.502095009	0	0.039686597	0	0	0	1.049879567	0.024384	-0.13716
1134	0	0	0	0.654118938	0.654118938	0	0	0	0	0.345821178	0.345821178	0	0	0	0	0	1.568768109	0.073106	-0.088438
1135	0	0	0	0.989086881	0.989086881	0	0	0	0	0.01085565	0.01085565	0	0	0	0	0	1.000389154	0.097181	-0.064363
1136	0	0	0	0.990318026	0.990318026	0	0	0	0	0.009626969	0.009626969	0	0	0	0	0	1.523249792	0.143256	-0.018288
1137	0	0	0	0.888007841	0.888007841	0	0	0	0	0.100731741	0.100731741	0	0.011207928	0	0	9.49241487	2.882655896	0.194484	0.030891
1138	0	0	0	0.617537959	0.617537959	0	0	0	0	0.377396103	0.377396103	0.005016012	0	0	0	10.89881484	1.000335302	0.212192	0.0476
1139	0	0	0	0.810349573	0.810349573	0	0	0	0	0.189603113	0.189603113	0	0	0	0	10.19052044	0.870643545	0.10668	-0.057912
1140	0	0	0	0.905811155	0.905811155	0	0	0	0	0.094144193	0.094144193	0	0	0	0	3.824736455	1.646145972	0.123378	-0.042605
1141	0	0	0	0.94537935	0.94537935	0	0	0	0	0.05457871	0.05457871	0	0	0	0	0	0	0.143256	-0.024384
1142	0	0	0	0.976558004	0.976558004	0	0	0	0	0.023402818	0.023402818	0	0	0	0	0	0	0.112215	-0.055425
1143	0	0	0	0.758036559	0.758036559	0	0.057588549	0.057588549	0	0.184338525	0.184338525	0	0	0	0.997077126	0	1.181651974	0.097872	-0.0683
1144	0	0	0	0.874247369	0.874247369	0	0.03263451	0.03263451	0	0.093084615	0.093084615	0	0	0	0.623438096	0	0	0.070104	-0.09144
1145	0	0	0	0.816942677	0.816942677	0	0	0	0	0.157867952	0.157867952	0	0	0.025158774	0	0	1.798255832	0.085621	-0.072054
1146	0	0	0	0.540494936	0.540494936	0	0	0	0	0.459477427	0.459477427	0	0	0	0	0	1.293100685	0.094582	-0.060456
1147	0	0	0	0.828658489	0.828658489	0	0	0	0	0.171316883	0.171316883	0	0	0	0	0	1.00042287	0.044566	-0.101332
1148	0	0	0	0.941900731	0.941900731	0	0	0	0.008504761	0.012739702	0.021244463	0	0.018873069	0.017960167	0	0	1.920448636	-0.078913	-0.219688
1149	0	0	0.058596499	0.542869563	0.601466062	0	0	0	0.062295867	0.011115235	0.073411102	0.179714427	0.027758618	0.117631328	0	0	0	-0.253634	-0.38746
1150	0	0	0	0	0	0	0	0	0	0	0	0.999984695	0	0	0	0	0	-0.40241	-0.533399
1151	0	0	0	0	0	0	0	0	0	0	0	0.999987902	0	0	0	0	0	-0.535077	-0.664039
1152	0	0	0.1245393	0	0.1245393	0	0	0	0	0	0	0.875451858	0	0	0	0	0	-0.925517	-1.049461
1153	0	0	0	0	0	0	0	0	0	0.036754039	0.036754039	0	0	0.96313017	0	0	0	-0.100286	-0.298931
1154	0	0	0	0	0	0	0	0	0	0.012953726	0.012953726	0	0	0.98693008	0	0	0	-0.066159	-0.261231
1155	0	0	0	0	0	0	0	0	0	0.067248429	0.067248429	0	0	0.932635023	0	0	0	-0.019528	-0.213533
1156	0	0	0	0	0	0	0	0	0	3.37E-05	0.0000337	0	0.033569754	0.966279685	0	0	0	0.013774	-0.179388
1157	0	0	0	0	0	0	0	0	0	0	0	0	0.030465707	0.969417186	0	0	0	0.099727	-0.087429
1158	0	0	0	0	0	0	0	0	0	0	0	0	0.038334736	0.961547952	0	0	0	0.118473	-0.068084
1159	0	0	0	0	0	0	0	0	0	0	0	0	0.085656336	0.914226197	0	0	0	0.147535	-0.038393
1160	0	0	0	0	0	0	0	0	0	0	0	0	0.116609268	0.883273158	0	0	0	0.183981	0.000361
1161	0	0	0	0	0	0	0	0	0	0	0	0	0.076870081	0.923012288	0	0	0	0.211061	0.02852
1162	0	0	0	0	0	0	0	0	0	0	0	0	0.043646921	0.956235441	0	0	0	0.287464	0.106939
1163	0	0	0	0.102763957	0.102763957	0	0	0	0	0	0	0	0.09544203	0.801676416	0	0	0	0.310069	0.127645
1164	0	0	0	0.056877658	0.056877658	0	0	0	0	0	0	0	0.174387193	0.768617644	0	0	0	0.330999	0.146706
1165	0	0	0	0	0	0	0	0	0	0	0	0	6.61E-05	0.999816558	0	0	0	0.390382	0.215479
1166	0	0	0	0	0	0	0	0	0	0	0	0	0	0.999882827	0	0	0	0.422945	0.248813
1167	0	0	0	0	0	0	0	0	0	0	0	0	0	0.999883066	0	0	0	0.48103	0.306971
1168	0	0	0	0	0	0	0	0	0	0.003611861	0.003611861	0	0	0.996271495	0	0	0	0.377831	0.203673
1169	0	0	0	0.088403223	0.088403223	0	0	0	0	0.203022141	0.203022141	0	0.037864595	0.670593736	0	0	0	0.342231	0.168148
1170	0	0	0	0.214646339	0.214646339	0	0	0	0	0.321817357	0.321817357	0	0	0.463420386	0	0	0	0.422642	0.248707
1171	0	0	0	0.567464148	0.567464148	0	0	0	0	0.003511404	0.003511404	0	0	0.428908969	0	0	0	0.39378	0.219997
1172	0	0	0	0.836966069	0.836966069	0	0.020639795	0.020639795	0	0	0	0	0	0.142279144	1.217870268	0	0	0.362712	0.188976
1173	0	0	0	0.57296203	0.57296203	0	0.01336687	0.01336687	0	0	0	0	0	0.413556644	0.509744752	0	0	0.384514	0.208053
1174	0	0	0	0.658704021	0.658704021	0	0.006712385	0.006712385	0	0	0	0	0	0.334469725	0.385300211	0	0	0.37401	0.197226
1175	0	0	0	0.970012986	0.970012986	0	0	0	0	0.002939309	0.002939309	0	0	0.02693447	0	0	0	0.341376	0.164592
1176	0	0	0	0.880439278	0.880439278	0	0	0	0	0.027972109	0.027972109	0	0	0.091476064	0	0	0	0.353781	0.176997
1177	0	0	0	0.905079632	0.905079632	0	0	0	0	0.008139974	0.008139974	0	0	0.08666858	0	0	0	0.356874	0.17966
1178	0	0	0	0.982875394	0.982875394	0	0	0	0	0.017013576	0.017013576	0	0	0	0	0	0	0.32004	0.13716
1179	0	0	0	0.999889803	0.999889803	0	0	0	0	0	0	0	0	0	0	0	0	0.289025	0.097686
1180	0	0	0	0.999890686	0.999890686	0	0	0	0	0	0	0	0	0	0	0	0	0.252984	0.051816
1181	0	0	0	0.999891618	0.999891618	0	0	0	0	0	0	0	0	0	0	0	1.207128521	0.117528	-0.099269
1182	1	0	0	0.928020729	0.928020729	0	0.071871872	0.071871872	0	0	0	0	0	0	1.180046845	0	0	0.011009	-0.214463
1183	0	0	0	0.556538167	0.556538167	0	0.443355465	0.443355465	0	0	0	0	0	0	2.06102185	0	0	-0.24384	-0.48768
1184	1	0	0	0.327168935	0.327168935	0	0.672725777	0.672725777	0	0	0	0	0	0	6.409172698	0	0	-0.271101	-0.538307
1185	1	0	0	0.174706666	0.174706666	0	0.814962699	0.814962699	0	0.010226477	0.010226477	0	0	0	3.983236162	0	0	-0.27887	-0.560135
1186	1	0	0	0.38618232	0.38618232	0	0.593827673	0.593827673	0	0.019887029	0.019887029	0	0	0	7.154216618	0	0	-0.039624	-0.347472
1187	1	0	0	0.874014431	0.874014431	0	0.096944152	0.096944152	0	0.028939669	0.028939669	0	0	0	3.234430066	0	0	-0.020282	-0.343604
1188	1	0	0	0.955498089	0.955498089	0	0	0	0	0.044401441	0.044401441	0	0	0	0	0	0	0.006096	-0.338328
1189	1	0	0	0.988507095	0.988507095	0.000670801	0	0.000670801	0	0.010722962	0.010722962	0	0	0	0.108612699	0	0.948316116	0.080635	-0.288635
1190	1	0	0.410438545	0.579728657	0.990167202	0.009735033	0	0.009735033	0	0	0	0	0	0	0.330846026	0	0	0.071001	-0.308957
1191	1	0	0.999903663	0	0.999903663	0	0	0	0	0	0	0	0	0	0	0	0	-0.03048	-0.429768
1192	1	0	0.999905139	0	0.999905139	0	0	0	0	0	0	0	0	0	0	0	0	-0.297212	-0.698327
1193	1	0	0.999906665	0	0.999906665	0	0	0	0	0	0	0	0	0	0	0	1.000188094	-0.475408	-0.877742
1194	1	0	0.937874308	0.062033932	0.99990824	0	0	0	0	0	0	0	0	0	0	0	0	-0.200558	-0.596852
1195	1	0	0.013994455	0.266802532	0.280796987	0	0.004221016	0.004221016	0.672714036	0.042177826	0.714891862	0	0	0	0.223629546	0	0	-0.215659	-0.608391
1196	1	0	0	0	0	0	0	0	0.92898236	0.07092918	0.99991154	0	0	0	0	0	0	-0.243785	-0.630865
1197	1	0	0	0	0	0	0	0	0.94736837	0.052544894	0.999913264	0	0	0	0	0	0	-0.241984	-0.618745
1198	1	0	0	0	0	0	0	0	0.940492175	0.059422862	0.999915037	0	0	0	0	0	1.000259554	-0.222857	-0.590956
1199	1	0	0	0	0	0	0	0	0.920964247	0.078952613	0.99991686	0	0	0	0	0	0	-0.151042	-0.495141
1200	1	0	0	0.289874958	0.289874958	0	0.17194201	0.17194201	0.216627583	0.32147418	0.538101763	0	0	0	2.455914345	0.018714895	1.665822731	-0.00743	-0.331641
1201	1	0	0	0.329471875	0.329471875	0	0.394129789	0.394129789	0	0.245868688	0.245868688	0.015700654	0.014749647	0	1.799655168	0.031706118	2.090165657	0.104146	-0.204226
1202	1	0	0	0.699627837	0.699627837	0.032753524	0.126132978	0.158886502	0.015531979	0.099542337	0.115074316	0.02633397	0	0	2.899421703	0.0412728	0.418903451	-0.012585	-0.284036
1203	1	0	0	0.255033845	0.255033845	0.093344462	0.008925093	0.102269555	0.067933173	0.499304857	0.56723803	0.075383214	0	0	1.914767275	0.042716	0	-0.002494	-0.258396
1204	1	0	0	0.749041276	0.749041276	0	0.010014992	0.010014992	0	0.230848575	0.230848575	0	0.010021872	0	0.50358771	0.03048925	0	0.018541	-0.212144
1205	0	0	0	0.618515942	0.618515942	0	0.08483386	0.08483386	0	0.247449373	0.247449373	0.017106257	0.032023403	0	2.675595283	0	1.612545712	0.053408	-0.144192
1206	0	0	0.00055445	0.536382713	0.536937163	0	0.037132211	0.037132211	0	0.425758002	0.425758002	0.000103627	0	0	1.184161575	0	0.029734375	0.051398	-0.131277
1207	0	0	0.055835496	0.488107785	0.543943281	0	0.275148177	0.275148177	0	0.13597842	0.13597842	0	0.044863345	0	1.226170891	0	2.417882058	-0.04805	-0.20894
1208	0	0	0.020525609	0.621194723	0.641720332	0	0.248819388	0.248819388	0	0.07704176	0.07704176	0	0.02576723	0.00658678	6.696135581	0	0.49172263	-0.024356	-0.183428
1209	0	0	0	0.838676508	0.838676508	0	0.129927873	0.129927873	0	0.011231701	0.011231701	0	0.019343788	0.000757937	4.297746603	0.904758188	1.919233231	-0.002917	-0.160261
1210	0	0	0	0.999940175	0.999940175	0	0	0	0	0	0	0	0	0	0	7.959997611	1.227472648	0.085202	-0.074145
1211	0	0	0	0.966246287	0.966246287	0	0	0	0	0.033696304	0.033696304	0	0	0	0	6.906998467	1.781215712	0.100506	-0.060279
1212	0	0	0	0.999945057	0.999945057	0	0	0	0	0	0	0	0	0	0	7.230090834	1.246634842	0.118883	-0.044536
1213	0	0	0	0.85937534	0.85937534	0	0	0	0	0.120339164	0.120339164	0	0.020233068	0	0	12.0154063	2.233057698	0.144092	-0.022631
1214	0	0	0	0.74210696	0.74210696	0	0	0	0	0.191398081	0.191398081	0.045469674	0.020975422	0	0	13.56493897	1.177655695	0.150521	-0.01784
1215	0	0	0	0.838288821	0.838288821	0	0	0	0	0.16166393	0.16166393	0	0	0	0	14.23125053	1.458620629	0.080289	-0.090901
1216	0	0	0	0.942877321	0.942877321	0	0	0	0	0.057078093	0.057078093	0	0	0	0	1.061794953	2.107121999	0.000605	-0.170236
1217	0	0	0	0.947686124	0.947686124	0	0	0	0	0.052272004	0.052272004	0	0	0	0	0	0.282186406	-0.075614	-0.246252
1218	0	0	0	0.853160298	0.853160298	0	0	0	0	0.146800593	0.146800593	0	0	0	0	0	0.692531115	-0.047875	-0.219611
1219	0	0	0	0.842588586	0.842588586	0	0	0	0	0.13490339	0.13490339	0.022471726	0	0	0	0	1.378593848	-0.01314	-0.183567
1220	0	0	0	0.641861156	0.641861156	0	0.019808703	0.019808703	0	0.209109483	0.209109483	0.110800608	0.018386615	0	0.990052212	0	0.563923116	0.054823	-0.111815
1221	0	0	0	0.63617041	0.63617041	0	0	0	0	0.355939329	0.355939329	0	0	0.007859737	0	0	1.00005561	0.070973	-0.091354
1222	0	0	0	0.013286833	0.013286833	0	0	0	0	0.986685603	0.986685603	0	0	0	0	0	1.379724248	0.079204	-0.080343
1223	0	0	0	0.464266707	0.464266707	0	0	0	0	0.53570874	0.53570874	0	0	0	0	0	0.532933479	0.059624	-0.091918
1224	0	0	0	0.97289467	0.97289467	0	0	0	0	0.005896449	0.005896449	0	0.007148026	0.014039361	0	0	0.234566472	-0.08874	-0.234517
1225	0	0	0.053391609	0.026588285	0.079979894	0	0	0	0	0.036180076	0.036180076	0.205540063	0.011635979	0.666645603	0	0	1.11833025	-0.273606	-0.412203
1226	0	0	0	0	0	0	0	0	0	0	0	0.999984773	0	0	0	0	0	-0.471289	-0.605592
1227	0	0	0	0	0	0	0	0	0	0	0	0.999987981	0	0	0	0	0	-0.627614	-0.759368
1228	0	0	0.124603286	0	0.124603286	0	0	0	0	0	0	0.875387953	0	0	0	0	0	-1.036002	-1.162312
1229	0	0	0	0	0	0	0	0	0.045721246	0	0.045721246	0.333812673	0	0.620460627	0	0	0	-0.559068	-0.679206
1230	0	0	0	0	0	0	0.001210945	0.001210945	0	0.301109827	0.301109827	0	0	0.697563427	0.171489568	0	0	-0.147454	-0.347323
1231	0	0	0	0	0	0	0.115668965	0.115668965	0	0.15613116	0.15613116	0	0.01003289	0.718050782	0.624034158	0	0	-0.10668	-0.301752
1232	0	0	0	0	0	0	0.202536747	0.202536747	0	0.120446646	0.120446646	0	0	0.676900051	0	0	0	-0.04765	-0.242722
1233	0	0	0	0	0	0	0.159802771	0.159802771	0	0.047704367	0.047704367	0	0	0.792376003	0	0	0	-0.008913	-0.203973
1234	0	0	0	0	0	0	0.129477525	0.129477525	0	0.013340016	0.013340016	0	0.010669778	0.846395569	0.044742138	0	0	0.11526	-0.073744
1235	0	0	0	0	0	0	0	0	0	0.001525678	0.001525678	0	0.07872656	0.919630446	0	0	0	0.134817	-0.052972
1236	0	0	0	0	0	0	0	0	0	0	0	0	0.158193585	0.841688944	0	0	0	0.164592	-0.021336
1237	0	0	0	0	0	0	0	0	0	0	0	0	0.0166052	0.983277224	0	0	0	0.14077	-0.042776
1238	0	0	0	0	0	0	0	0	0	0	0	0	0.100644486	0.899237882	0	0	0	0.150524	-0.032356
1239	0	0	0	0	0	0	0	0	0	0	0	0	0.014480812	0.98540155	0	0	0	0.2286	0.04572
1240	0	0	0	0.010102956	0.010102956	0	0	0	0	0	0	0	0	0.98977945	0	0	0	0.219977	0.040546
1241	0	0	0	0.116380805	0.116380805	0	0	0	0	0	0	0	0.014407712	0.869093981	0	0	0	0.21336	0.036576
1242	0	0	0	0	0	0	0	0	0	0	0	0	0.145201354	0.854681286	0	0	0	0.312632	0.135848
1243	0	0	0	0	0	0	0	0	0	0	0	0	0	0.999882832	0	0	0	0.327661	0.150877
1244	0	0	0	0	0	0	0	0	0	0	0	0	0	0.999883073	0	0	0	0.347472	0.170688
1245	0	0	0	0	0	0	0	0	0	0	0	0	0.016396658	0.983486705	0	0	0	0.451529	0.272483
1246	0	0	0	0.105350133	0.105350133	0	0	0	0	0	0	0	0.112088525	0.782445045	0	0	0	0.462714	0.282882
1247	0	0	0	0.670701238	0.670701238	0	0	0	0	0.054164478	0.054164478	0	0	0.275018377	0	0	0	0.301752	0.12192
1248	0	0	0	0.852626835	0.852626835	0	0.086248535	0.086248535	0	0.061009161	0.061009161	0	0	0	3.298271072	0	0	0.359497	0.18127
1249	0	0	0	0.981521666	0.981521666	0	0.018363354	0.018363354	0	0	0	0	0	0	0.82110346	0	0	0.410692	0.233958
1250	0	0	0	0.996291048	0.996291048	0	0.00359451	0.00359451	0	0	0	0	0	0	0.206580326	0	0	0.418477	0.239017
1251	0	0	0	0.966943057	0.966943057	0	0.026069933	0.026069933	0	0.006873155	0.006873155	0	0	0	0.677119288	0	0	0.42096	0.241326
1252	0	0	0	0.969814153	0.969814153	0	0	0	0	0.03007263	0.03007263	0	0	0	0	0	0	0.424645	0.245085
1253	0	0	0	0.982187201	0.982187201	0	0	0	0	0.017700268	0.017700268	0	0	0	0	0	0	0.412535	0.231156
1254	0	0	0	0.990365572	0.990365572	0	0	0	0	0.009522633	0.009522633	0	0	0	0	0	0	0.405192	0.222577
1255	0	0	0	0.935089894	0.935089894	0	0	0	0	0.064799096	0.064799096	0	0	0	0	0	0	0.3864	0.198415
1256	0	0	0	0.999889824	0.999889824	0	0	0	0	0	0	0	0	0	0	0	0	0.331358	0.134617
1257	0	0	0	0.999890708	0.999890708	0	0	0	0	0	0	0	0	0	0	0	0	0.274614	0.068639
1258	1	0	0	0.999891642	0.999891642	0	0	0	0	0	0	0	0	0	0	0	0.357841516	0.126412	-0.09344
1259	0	0	0	0.72733039	0.72733039	0	0.187524608	0.187524608	0	0.042148422	0.042148422	0	0.042889206	0	1.932756986	0	1.612615586	0.04579	-0.183756
1260	0	0	0	0.332793299	0.332793299	0	0.667100359	0.667100359	0	0	0	0	0	0	1.608730919	0	0	-0.119595	-0.369974
1261	0	0	0	0.028866612	0.028866612	0	0.971028127	0.971028127	0	0	0	0	0	0	1.470710961	0	0	-0.184258	-0.457279
1262	1	0	0	0.288925286	0.288925286	0	0.710970585	0.710970585	0	0	0	0	0	0	1.63054313	0	0	-0.210928	-0.49764
1263	1	0	0	0.847358614	0.847358614	0	0.152538438	0.152538438	0	0	0	0	0	0	1.775520806	0	0	-0.090479	-0.413975
1264	1	0	0	0.523414852	0.523414852	0	0.469735281	0.469735281	0	0.006748149	0.006748149	0	0	0	3.747376736	0	0.281142536	-0.041145	-0.382939
1265	1	0	0	0.980557227	0.980557227	0	0.01257909	0.01257909	0	0.006763245	0.006763245	0	0	0	0.443544609	0	1.484902589	0.016936	-0.347362
1266	1	0	0	0.703574462	0.703574462	0.271350386	0.020661432	0.292011818	0.004313842	7.69E-07	0.004314611	0	0	0	2.615754433	0	1.461712189	-0.070078	-0.462064
1267	1	0	0.20323178	0.21287493	0.41610671	0.015300548	0.056796743	0.072097291	0.433050202	0.078648067	0.511698269	0	0	0	1.967440402	0	1.000250124	-0.099308	-0.502184
1268	1	0	0.315848834	0.001152633	0.317001467	0	3.54E-05	0.0000354	0.682866801	0	0.682866801	0	0	0	0.044891117	0	1.012203284	-0.163424	-0.586452
1269	1	0	0.343360749	0	0.343360749	0	0	0	0.656544427	0	0.656544427	0	0	0	0	0	1.665466182	-0.30488	-0.727748
1270	1	0	0.413439266	0	0.413439266	0	0	0	0.555022534	0	0.555022534	0.031444904	0	0	0	0	2.000714557	-0.396624	-0.818927
1271	1	0	0.311963435	0.085280935	0.39724437	0.009753937	0	0.009753937	0.456532638	0.06957394	0.526106578	0.066803394	0	0	0.417784067	0	1.000435125	-0.252459	-0.667717
1272	1	0	0.046163113	0.373626541	0.419789654	0.004454048	0.296825835	0.301279883	0.212349115	0.066491255	0.27884037	0	0	0	6.215879803	0	1.000440803	-0.264985	-0.677036
1273	1	0	0	0.164504273	0.164504273	0.412879709	0.124487916	0.537367625	0.115187219	0.169899955	0.285087174	0.005251473	0.007701036	0	6.929058724	0	1.608472107	-0.284943	-0.69259
1274	1	0	0	0.091555079	0.091555079	0.636003625	0	0.636003625	0.130222983	0.142131619	0.272354602	0	0	0	4.578201002	0	2.68048325	-0.345837	-0.745187
1275	1	0	0	0.03607087	0.03607087	0.544253903	0	0.544253903	0.187237707	0.232352601	0.419590308	0	0	0	2.887953655	0	2.14771665	-0.355105	-0.74571
1276	1	0	0	0	0	0.420319314	0.008815665	0.429134979	0.428696035	0.142085891	0.570781926	0	0	0	1.715298513	0	1.00029547	-0.345915	-0.712091
1277	1	0	0	0.285357221	0.285357221	0.033504643	0.271725569	0.305230212	0.136641031	0.241990517	0.378631548	0	0.030699797	0	3.661478855	0	1.917796679	-0.086918	-0.429421
1278	0	0	0	0.829468704	0.829468704	0	0.056509623	0.056509623	0	0.113942374	0.113942374	0	0	0	1.749417699	0	0.568885913	0.087848	-0.237781
1279	1	0	0	0.821212055	0.821212055	0.060735429	0.064663764	0.125399193	0	0.028730655	0.028730655	0.024580771	0	0	1.870566293	0.003860376	0.685861204	-0.075491	-0.359127
1280	1	0	0	0.370618175	0.370618175	0.489815254	0.02048189	0.510297144	0.033799553	0.053509656	0.087309209	0.012387516	0.019312651	0	5.986315566	0.030397098	1.120885338	-0.085013	-0.351002
1281	1	0	0	0.550214344	0.550214344	0.175762694	0.143121127	0.318883821	0	0.106980421	0.106980421	0	0.02384818	0	6.32756385	0.03944479	0.901584718	-0.089045	-0.3274
1282	0	0.178301128	0	0.044117589	0.044117589	0	0.218087904	0.218087904	0	0.541476881	0.541476881	0.012980613	0.004964774	0	3.835060292	0	1.099443864	-0.094036	-0.291181
1283	0	0.161728544	0.063858462	0.000255815	0.064114277	0	0.292495246	0.292495246	0	0.444513386	0.444513386	0	0.037079605	0	2.443180528	0	3.168194273	-0.093876	-0.274085
1284	0	0.178693348	0.00260898	0.016690541	0.019299521	0	0.759892144	0.759892144	0	0.040685123	0.040685123	0	0.00136314	0	0.723120866	0	2.654511498	-0.162952	-0.319523
1285	0	0.116837386	0	0.467346434	0.467346434	0	0.280245259	0.280245259	0	0.121525554	0.121525554	0	0	0.013980914	2.574430101	0	2.15816607	-0.113334	-0.269271
1286	0	0.012383323	0	0.241661744	0.241661744	0	0.618303451	0.618303451	0	0.09720087	0.09720087	0	0.020223762	0.010164716	3.132982718	3.706672412	3.243423398	-0.07022	-0.225433
1287	0	0	0	0.525661681	0.525661681	0	0	0	0	0.474278552	0.474278552	0	0	0	0	10.06939983	0	0.065501	-0.092794
1288	0	0	0	0.711675979	0.711675979	0	0	0	0	0.288266672	0.288266672	0	0	0	0	9.297097878	1.000495473	0.089464	-0.071061
1289	0	0	0	0.940644722	0.940644722	0	0	0	0	0.059300396	0.059300396	0	0	0	0	5.46805367	0	0.102768	-0.061839
1290	0	0	0	0.890712257	0.890712257	0	0	0	0	0.106947072	0.106947072	0	0.002288305	0	0	9.839128349	1.000540464	0.108031	-0.06096
1291	0	0	0	0.864177122	0.864177122	0	0	0	0	0.135773078	0.135773078	0	0	0	0	10.06939983	0	0.103833	-0.067548
1292	0	0	0.011629886	0.956332232	0.967962118	0	0	0	0	0.016617011	0.016617011	0.015373687	0	0	0	8.554510562	1.0252366	0.057912	-0.118872
1293	0	0	0.10462184	0.21339476	0.3180166	0	0	0	0	0	0	0.681938881	0	0	0	0	0	-0.124044	-0.299286
1294	0	0	0.038706052	0.183992338	0.22269839	0	0	0	0	0.060923495	0.060923495	0.71633631	0	0	0	0	2.371040304	-0.301752	-0.475488
1295	0	0	0.011019932	0.410983623	0.422003555	0.053557597	0	0.053557597	0	0.524399808	0.524399808	0	0	0	1.172414507	0	2.452394459	-0.227846	-0.404319
1296	0	0	0	0.772893094	0.772893094	0	0	0	0	0.227070679	0.227070679	0	0	0	0	0	2.47149381	-0.146038	-0.321937
1297	0	0	0	0.569766431	0.569766431	0	0	0	0	0.430200205	0.430200205	0	0	0	0	0	2.000829284	0.033528	-0.140208
1298	0	0	0	0.381981427	0.381981427	0	0	0	0	0.617988121	0.617988121	0	0	0	0	0	2.00051389	0.048087	-0.121489
1299	0	0	0	0.47001981	0.47001981	0	0	0	0	0.5299527	0.5299527	0	0	0	0	0	1.349784531	0.058498	-0.108687
1300	0	0	0	0.911385341	0.911385341	0	0	0	0	0.08859018	0.08859018	0	0	0	0	0	1.367332496	0.103632	-0.057912
1301	0	0	0	0.954790207	0.954790207	0	0.000298979	0.000298979	0	0.044889395	0.044889395	0	0	0	0.033156027	0	1.000849514	-0.078442	-0.234296
1302	0	0	0.058100742	0.28382052	0.341921262	0	0.018856846	0.018856846	0	0.049151359	0.049151359	0.226568742	0.017238863	0.346244621	0.668633221	0	1.662435177	-0.286512	-0.435864
1303	0	0	0	0	0	0	0	0	0	0	0	0.999984852	0	0	0	0	0	-0.624204	-0.765703
1304	0	0	0	0	0	0	0	0	0	0	0	0.999988061	0	0	0	0	0	-0.861031	-0.998944
1305	0	0	0.118953305	0	0.118953305	0	0	0	0	0	0	0.881038015	0	0	0	0	0	-1.40208	-1.533144
1306	0	0	0	0	0	0	0	0	0.04353546	0	0.04353546	0.311959994	0	0.644499174	0	0	0	-0.780624	-0.903846
1307	0	0	0	0	0	0	0.325160739	0.325160739	0	0.353137893	0.353137893	0	0	0.321585556	1.487365259	0	0	-0.147064	-0.34993
1308	0	0	0	0	0	0	0.772463561	0.772463561	0	0.207175131	0.207175131	0	0	0.020245096	2.362713804	0	0	-0.165936	-0.365946
1309	0	0	0	0	0	0	0.977229802	0.977229802	0	0	0	0	0	0.022653634	0	0	0	-0.116306	-0.314663
1310	0	0	0	0	0	0	0.457232938	0.457232938	0	0	0	0	0	0.542650197	0	0	0	-0.080831	-0.278092
1311	0	0	0	0	0	0	0.285979236	0.285979236	0	8.55E-06	0.00000855	0	0	0.713895095	0	0	0	0.129305	-0.061918
1312	0	0	0	0	0	0	0.175631662	0.175631662	0	0.025797944	0.025797944	0	0	0.798453073	0.101108731	0	0	0.158015	-0.03277
1313	0	0	0	0.091609991	0.091609991	0	0	0	0	0.046001751	0.046001751	0	0.008426535	0.853844248	0	0	0	0.19817	0.008045
1314	0	0	0	0.019602284	0.019602284	0	0	0	0	0	0	0	0.02049331	0.959786828	0	0	0	0.224705	0.038819
1315	0	0	0	0.00297545	0.00297545	0	0	0	0	0	0	0	0.104944329	0.891962588	0	0	0	0.235549	0.051108
1316	0	0	0	0	0	0	0	0	0	0	0	0	0.011203794	0.988678569	0	0	0	0.266124	0.083244
1317	0	0	0	0	0	0	0	0	0	0	0	0	3.31E-05	0.999849326	0	0	0	0.264154	0.082744
1318	0	0	0	0	0	0	0	0	0	0	0	0	0.057897758	0.941984743	0	0	0	0.261738	0.081499
1319	0	0	0	0.06262624	0.06262624	0	0	0	0	0	0	0	0.215939935	0.721316469	0	0	0	0.284714	0.104623
1320	0	0	0	0.002672467	0.002672467	0	0	0	0	0	0	0	0.001706542	0.995503828	0	0	0	0.309051	0.128516
1321	0	0	0	0.09436464	0.09436464	0	0	0	0	0	0	0	0.016431318	0.889087121	0	0	0	0.345967	0.164668
1322	0	0	0	0.134664675	0.134664675	0	0	0	0	0	0	0	0.159091529	0.706127167	0	0	0	0.429329	0.251413
1323	0	0	0	0.070893397	0.070893397	0	0	0	0	0.068400335	0.068400335	0	0	0.860589981	0	0	0	0.439267	0.261709
1324	0	0	0	0.567136825	0.567136825	0	0	0	0	0.147811604	0.147811604	0	0	0.284935674	0	0	0	0.344065	0.164233
1325	0	0	0	0.981754292	0.981754292	0	0.004708386	0.004708386	0	0.013421865	0.013421865	0	0	0	0.415471006	0	0	0.378109	0.199291
1326	0	0	0	0.981644089	0.981644089	0	0.018240944	0.018240944	0	0	0	0	0	0	1.077979536	0	0	0.408079	0.230162
1327	0	0	0	0.957345143	0.957345143	0	0.042540429	0.042540429	0	0	0	0	0	0	1.664521909	0	0	0.423961	0.243244
1328	0	0	0	0.984630779	0.984630779	0	0.006854217	0.006854217	0	0.008401165	0.008401165	0	0	0	0.376089105	0	0	0.424361	0.243874
1329	0	0	0	0.982007092	0.982007092	0	0	0	0	0.017879706	0.017879706	0	0	0	0	0	0	0.424623	0.244791
1330	0	0	0	0.977774016	0.977774016	0	0	0	0	0.02211347	0.02211347	0	0	0	0	0	0	0.411386	0.22873
1331	0	0	0	0.996968215	0.996968215	0	0	0	0	0.002920008	0.002920008	0	0	0	0	0	0	0.405376	0.221007
1332	0	0	0	0.999889009	0.999889009	0	0	0	0	0	0	0	0	0	0	0	0	0.394479	0.204816
1333	0	0	0	0.988928027	0.988928027	0	0	0	0	0.010961818	0.010961818	0	0	0	0	0	0	0.339166	0.141155
1334	0	0	0	0.988346296	0.988346296	0	0	0	0	0.011544435	0.011544435	0	0	0	0	0	0	0.285259	0.079071
1335	0	0	0	0.999891665	0.999891665	0	0	0	0	0	0	0	0	0	0	0	0	0.142564	-0.077964
1336	0	0	0	0.964793646	0.964793646	0	0	0	0	0.035099004	0.035099004	0	0	0	0	0	0.540847685	0.073789	-0.157226
1337	0	0	0	0.850509618	0.850509618	0	0.004842925	0.004842925	0	0.14454114	0.14454114	0	0	0	0.192324908	0	0.73082162	-0.051234	-0.303589
1338	0	0	0	0.949364679	0.949364679	0	0.050530087	0.050530087	0	0	0	0	0	0	1.039020777	0	0	-0.131197	-0.407241
1339	1	0	0	0.881958796	0.881958796	0	0.103082683	0.103082683	0	0.014854421	0.014854421	0	0	0	1.552860259	0	0	-0.166296	-0.456652
1340	1	0	0	0.400786523	0.400786523	0	0.439559258	0.439559258	0	0.1595513	0.1595513	0	0	0	2.660612188	0	0	-0.116785	-0.449289
1341	1	0	0	0.365959547	0.365959547	0	0.633938765	0.633938765	0	0	0	0	0	0	5.579167947	0	0.209870645	-0.050913	-0.404786
1342	1	0	0	0.505873879	0.505873879	0	0.487074028	0.487074028	0	0.006951688	0.006951688	0	0	0	5.402079054	0	1.061365749	0.024384	-0.353568
1343	1	0	0	0.131882324	0.131882324	0.14560466	0.72241394	0.8680186	0	0	0	0	0	0	5.857752123	0	0	-0.191606	-0.601166
1344	1	0	0	0.06097972	0.06097972	0.703112166	0.235810418	0.938922584	0	0	0	0	0	0	2.282575812	0	0.208909186	-0.241177	-0.663517
1345	0	0	0	0.027589438	0.027589438	0.336530082	0.625628118	0.9621582	0.010156096	0	0.010156096	0	0	0	2.440993431	0	1.107380458	-0.286512	-0.73152
1346	0	0	0	0.340412957	0.340412957	0.557257064	0.056879907	0.614136971	0.045355284	0	0.045355284	0	0	0	7.000151754	0	0.080984915	-0.302324	-0.747332
1347	1	0	0.06658265	0.104816221	0.171398871	0.810451634	0	0.810451634	0.018056236	0	0.018056236	0	0	0	3.754398513	0	1.972329366	-0.311267	-0.756028
1348	1	0	0.00366923	0.293908452	0.297577682	0.525221056	0.078492553	0.603713609	0.076264253	0.022352775	0.098617028	0	0	0	4.860965268	0	0.371579917	-0.32004	-0.758952
1349	1	0	0	0.446114146	0.446114146	0.279859084	0.273936717	0.553795801	0	0	0	0	0	0	9.136858675	0	1.086009286	-0.33191	-0.770822
1350	1	0	0	0.179086626	0.179086626	0.431647627	0.180140428	0.611788055	0	0	0	0.166619084	0.042417858	0	4.420051451	0	4.520065203	-0.347472	-0.786384
1351	1	0	0	0.209553518	0.209553518	0.76291202	0.027447811	0.790359831	0	0	0	0	0	0	4.646093363	0	1.439978119	-0.518432	-0.954829
1352	1	0	0	0.138264529	0.138264529	0.795166258	0.065171688	0.860337946	0	0.001312649	0.001312649	0	0	0	3.869926899	0	1.94538836	-0.589126	-1.018376
1353	1	0	0	0.080859422	0.080859422	0.70455503	0.141121796	0.845676826	0	0.073380702	0.073380702	0	0	0	4.98186274	0	0	-0.713232	-1.118616
1354	1	0	0	0.205825469	0.205825469	0.121410914	0.556376144	0.677787058	0	0.116306298	0.116306298	0	0	0	4.952293392	0	1.308261951	-0.22124	-0.596918
1355	0	0	0	0.998175517	0.998175517	0	0	0	0	0.001745232	0.001745232	0	0	0	0	0	0.402227566	0.093601	-0.262833
1356	0	0	0	0.988482573	0.988482573	0	0	0	0	0.01144015	0.01144015	0	0	0	0	0	1.125049608	-0.142666	-0.450635
1357	1	0	0	0.199241303	0.199241303	0.573924855	0.082571151	0.656496006	0	0.101296377	0.101296377	0.04289106	0	0	3.333582279	0.000651944	2.734852678	-0.25237	-0.538635
1358	1	0.001063727	0.040096541	0.504759285	0.544855826	0.011532576	0.15076136	0.162293936	0	0.243231051	0.243231051	0.020533241	0.027949036	0	2.512062396	0.014109231	2.483497046	-0.420624	-0.673608
1359	0	0.821662127	0.032955289	0.022061288	0.055016577	0	0	0	0	0.114948003	0.114948003	0	0.008302234	0	0	0	2.367129733	-0.724701	-0.917827
1360	0	0.852812995	0.076633956	0	0.076633956	0	0	0	0	0.037147661	0.037147661	0	0.0333365	0	0	0	3.553723978	-0.81476	-0.985587
1361	0	0.973146806	0	0	0	0	0.026786527	0.026786527	0	0	0	0	0	0	0	0	3.483000784	-0.847344	-0.9906
1362	0	0.927558931	0.045231955	0	0.045231955	0	0.012995476	0.012995476	0	0.014149241	0.014149241	0	0	0	0.081931074	10.1189099	4.113576516	-0.779608	-0.928074
1363	0	0.691305673	0	0	0	0	0.18981833	0.18981833	0	0.100403386	0.100403386	0	0.018410534	0	0.86037577	18.31186773	6.642400289	-0.728472	-0.880872
1364	0	0.050892252	0.035215968	0.021733636	0.056949604	0	0.013772156	0.013772156	0.011079223	0.86658717	0.877666393	0	0.000659887	0	0.269380842	10.05346792	0.111271635	-0.429399	-0.587663
1365	0	0.029351956	0	0	0	0	0.175637091	0.175637091	0	0.794953664	0.794953664	0	0	0	2.649028165	10.06939983	0.253838463	-0.295608	-0.457342
1366	0	0.038047271	0	0.316367908	0.316367908	0	0.092325695	0.092325695	0	0.518081866	0.518081866	0.035122439	0	0	1.74814131	9.602918493	0.455808768	-0.072854	-0.240489
1367	0	0	0	0.796594872	0.796594872	0	0	0	0	0.203352825	0.203352825	0	0	0	0	4.923892741	1.253339131	0.079445	-0.094899
1368	0	0	0	0.956070859	0.956070859	0	0	0	0	0.043879405	0.043879405	0	0	0	0	10.06939983	0	0.09771	-0.079237
1369	0	0	0.006512797	0.355244731	0.361757528	0	0	0	0	0.638195353	0.638195353	0	0	0	0	6.281599058	1.024271521	-0.100702	-0.280318
1370	0	0	0.14917713	0	0.14917713	0.034732104	0.022473457	0.057205561	0	0.241323847	0.241323847	0.55224901	0	0	1.34994783	0	0.160561052	-0.296068	-0.478362
1371	0	0	0.122689979	0.318490962	0.441180941	0	0.048115039	0.048115039	0	0.489603717	0.489603717	0.021058567	0	0	0.841444825	0	2.533647098	-0.46804	-0.652504
1372	0	0	1.31E-06	0.86181849	0.8618198	0	0	0	0	0.138141232	0.138141232	0	0	0	0	0	2.259181176	-0.368182	-0.55275
1373	0	0	0	0.164088066	0.164088066	0	0	0	0	0.835875777	0.835875777	0	0	0	0	0	3.165175322	-0.270141	-0.454355
1374	0	0	0	0.399905901	0.399905901	0	0	0	0	0.600060806	0.600060806	0	0	0	0	0	1.499168803	-0.079467	-0.263029
1375	0	0	0	0.90933281	0.90933281	0	0	0	0	0.09063681	0.09063681	0	0	0	0	0	1.00023889	0.031602	-0.147349
1376	0	0	0	0.999972584	0.999972584	0	0	0	0	0	0	0	0	0	0	0	0	0.076968	-0.099291
1377	0	0	0	0.989644182	0.989644182	0	0	0	0	0.010331414	0.010331414	0	0	0	0	0	0	0.090248	-0.080218
1378	0	0	0	0.941906705	0.941906705	0	0.018741818	0.018741818	0	0.039330135	0.039330135	0	0	0	0.641939558	0	0	-0.019592	-0.184823
1379	0	0	0.039231839	0.591939784	0.631171623	0	0.008508842	0.008508842	0	0.015241899	0.015241899	0.060374729	0.017642193	0.267042483	0.246330299	0	1.042190949	-0.138833	-0.298585
1380	0	0	0.013556646	0	0.013556646	0	0	0	0	0	0	0.982087709	0	0.004340576	0	0	0	-1.052751	-1.204046
1381	0	0	0	0	0	0	0	0	0	0	0	0.999988141	0	0	0	0	0	-1.235854	-1.381587
1382	0	0	0.120612066	0	0.120612066	0	0	0	0	0	0	0.879379335	0	0	0	0	0	-1.453989	-1.588761
1383	0	0	0	0	0	0	0.199943334	0.199943334	0	0.246088465	0.246088465	0	0	0.55385238	0.53320982	0	0	-0.121577	-0.324996
1384	0	0	0	0	0	0	0.515466939	0.515466939	0	0.24461379	0.24461379	0	0	0.239803049	2.176028382	0	0	-0.146629	-0.347797
1385	0	0	0	0	0	0	0.859884721	0.859884721	0	0.035136304	0.035136304	0	0	0.104862403	0.504235038	0	0	-0.1083	-0.307819
1386	0	0	0	0	0	0	0.134198895	0.134198895	0	0	0	0	0	0.865684233	0	0	0	-0.07895	-0.277269
1387	0	0	0	0	0	0	0.073127242	0.073127242	0	0	0	0	0	0.926755635	0	0	0	0.136401	-0.056386
1388	0	0	0	0	0	0	0.214383589	0.214383589	0	0	0	0	0	0.785499086	0	0	0	0.168611	-0.02377
1389	0	0	0	0.035109285	0.035109285	0	0.067910022	0.067910022	0	0.079136016	0.079136016	0	0.037051905	0.780675295	0.208173757	0	0	0.211027	0.019003
1390	0	0	0	0.114753854	0.114753854	0	0.035547819	0.035547819	0	0	0	0	0.09163653	0.757944217	0	0	0	0.268859	0.081767
1391	0	0	0	0.232291035	0.232291035	0	0	0	0	0	0	0	0.331363	0.436228332	0	0	0	0.282375	0.097
1392	0	0	0	0.008561374	0.008561374	0	0	0	0	0	0	0	0.471127198	0.520193791	0	0	0	0.289389	0.106447
1393	0	0	0	0.118700535	0.118700535	0	0	0	0	0	0	0	0.467711777	0.413470097	0	0	0	0.295179	0.112299
1394	0	0	0	0.116264987	0.116264987	0	0	0	0	0.083531923	0.083531923	0	0.408738247	0.391347347	0	0	0	0.298416	0.115536
1395	0	0	0	0.322306404	0.322306404	0	0	0	0	0.048521575	0.048521575	0	0.216159432	0.412895238	0	0	0	0.259105	0.076225
1396	0	0	0	0.407678234	0.407678234	0	0.013922788	0.013922788	0	0.103895013	0.103895013	0	0.031218454	0.443168352	0.454033977	0	0	0.293113	0.109017
1397	0	0	0	0.627177548	0.627177548	0	0.00282663	0.00282663	0	0.126966092	0.126966092	0	0.024769396	0.218143419	0.152144498	0	0	0.344424	0.158496
1398	0	0	0	0.918765803	0.918765803	0	0	0	0	0	0	0	0.026284843	0.054832734	0	0	0	0.402281	0.225995
1399	0	0	0	0.529776727	0.529776727	0	0	0	0	0.018600224	0.018600224	0	0.013094013	0.438412757	0	0	0	0.414786	0.239935
1400	0	0	0	0.987908161	0.987908161	0	0.011975952	0.011975952	0	0	0	0	0	0	0.748063582	0	0	0.402336	0.222504
1401	0	0	0	0.994797248	0.994797248	0	0.005087306	0.005087306	0	0	0	0	0	0	0.379688834	0	0	0.402336	0.222504
1402	0	0	0	0.944538212	0.944538212	0	0	0	0	0.055346834	0.055346834	0	0	0	0	0	0	0.402336	0.222504
1403	0	0	0	0.963657003	0.963657003	0	0.031586283	0.031586283	0	0.0046423	0.0046423	0	0	0	1.374580957	0	0	0.43182	0.249039
1404	0	0	0	0.817802981	0.817802981	0	0.002366659	0.002366659	0	0.179716536	0.179716536	0	0	0	0.184437404	0	0	0.422956	0.241171
1405	0	0	0	0.962559883	0.962559883	0	0	0	0	0.037326932	0.037326932	0	0	0	0	0	0	0.405384	0.225552
1406	0	0	0	0.974050599	0.974050599	0	0	0	0	0.025836904	0.025836904	0	0	0	0	0	0	0.389348	0.204934
1407	0	0	0	0.916403541	0.916403541	0	0	0	0	0.083484701	0.083484701	0	0	0	0	0	0	0.383172	0.196368
1408	0	0	0	0.999889029	0.999889029	0	0	0	0	0	0	0	0	0	0	0	0	0.377952	0.185928
1409	0	0	0	0.989941506	0.989941506	0	0	0	0	0.00994836	0.00994836	0	0	0	0	0	0	0.340386	0.143462
1410	0	0	0	0.995101977	0.995101977	0	0	0	0	0.004788776	0.004788776	0	0	0	0	0	0	0.307848	0.10668
1411	0	0	0	0.995449794	0.995449794	0	0	0	0	0.004441895	0.004441895	0	0	0	0	0	0	0.231478	0.013338
1412	0	0	0	0.999892674	0.999892674	0	0	0	0	0	0	0	0	0	0	0	0	0.189449	-0.038789
1413	0	0	0	0.909549556	0.909549556	0	0.019426909	0.019426909	0	0.070917244	0.070917244	0	0	0	0.580036192	0	1.064546428	0.112776	-0.134112
1414	0	0	0	0.985701023	0.985701023	0	0.014193771	0.014193771	0	0	0	0	0	0	0.371324625	0	0.113215246	0.060672	-0.21661
1415	0	0	0	0.999602599	0.999602599	0	0.000293328	0.000293328	0	0	0	0	0	0	0.03192625	0	0	0.030395	-0.264575
1416	1	0	0	0.51911126	0.51911126	0	0.480785851	0.480785851	0	0	0	0	0	0	2.907941137	0	0	-0.048768	-0.390144
1417	1	0	0	0.451578906	0.451578906	0	0.531775862	0.531775862	0	0.016543575	0.016543575	0	0	0	6.265960452	0	0.860591734	-0.083436	-0.449016
1418	1	0	0	0.255942245	0.255942245	0	0.726894504	0.726894504	0	0.017062877	0.017062877	0	0	0	7.866530302	0	0.913640355	-0.116122	-0.506032
1419	1	0	0	0.550715637	0.550715637	0.012490231	0.430524563	0.443014794	0	0.006170528	0.006170528	0	0	0	6.973879784	0	1.857115731	-0.285557	-0.715437
1420	1	0	0	0.000394854	0.000394854	0.930970573	0.068536912	0.999507485	0	0	0	0	0	0	1.032954418	0	1.137423086	-0.38164	-0.823816
1421	1	0	0	0	0	0.999903769	0	0.999903769	0	0	0	0	0	0	0	0	0.978647732	-0.571353	-1.032954
1422	1	0	0	0.105009838	0.105009838	0.894895411	0	0.894895411	0	0	0	0	0	0	2.866230238	0	1.043193851	-0.527685	-0.99245
1423	0	0	0	0.001737071	0.001737071	0.998169708	0	0.998169708	0	0	0	0	0	0	0.110963355	0	0	-0.498333	-0.964391
1424	1	0	0	0.091368869	0.091368869	0.802153972	0.106385517	0.908539489	0	0	0	0	0	0	2.407939377	0	1.167942925	-0.408984	-0.87585
1425	1	0	0	0.150140991	0.150140991	0.504631433	0.345137563	0.849768996	0	0	0	0	0	0	5.008874369	0	0.825399414	-0.416662	-0.887203
1426	1	0	0	0.080279251	0.080279251	0.844088984	0.07554343	0.919632414	0	0	0	0	0	0	3.043177465	0	1.075426884	-0.426398	-0.901186
1427	1	0	0	0.141972763	0.141972763	0.583125523	0.274815106	0.857940629	0	0	0	0	0	0	6.60576696	0	1.699265354	-0.450271	-0.939077
1428	1	0	0	0.024571355	0.024571355	0.709078093	0.266265721	0.975343814	0	0	0	0	0	0	4.140098041	0	0.113793279	-0.445653	-0.924712
1429	1	0	0	0.210061186	0.210061186	0.176272066	0.55048193	0.726753996	0	0.063101813	0.063101813	0	0	0	6.462714242	0	1.596376495	-0.416321	-0.860715
1430	1	0	0	0.492290109	0.492290109	0.034899512	0.340601288	0.3755008	0	0.132127963	0.132127963	0	0	0	3.115341041	0	1.581035929	-0.130747	-0.533613
1431	1	0	0	0.957941689	0.957941689	0	0.00904283	0.00904283	0	0.032936277	0.032936277	0	0	0	0.275580797	0	0.731160427	0.039114	-0.338135
1432	0	0	0	0.999922772	0.999922772	0	0	0	0	0	0	0	0	0	0	0	0	-0.088863	-0.408367
1433	1	0	0	0.827846514	0.827846514	0.145514553	0.0021575	0.147672053	0	0.024406229	0.024406229	0	0	0	1.378834044	0	0	-0.207678	-0.5038
1434	1	0.056677424	0.030883922	0.485675874	0.516559796	0	0.149187828	0.149187828	0	0.25738459	0.25738459	0	0.020117231	0	3.170684599	0	1.001384691	-0.37222	-0.63596
1435	0	0.999654791	0	0	0	0	0	0	0	0.000274202	0.000274202	0	0	0	0	0	2.581982928	-0.733884	-0.939627
1436	0	0.955895485	0.01636451	0	0.01636451	0	0	0	0	0	0	0	0.02767117	0	0	0	2.967342879	-0.845395	-1.029175
1437	0	0.999933388	0	0	0	0	0	0	0	0	0	0	0	0	0	0.621132296	3.005747179	-0.949254	-1.101917
1438	0	0.858154819	0.069824525	0	0.069824525	0	0	0	0.004814252	0	0.004814252	0.067142064	0	0	0	19.96131344	4.881307521	-1.055706	-1.210691
1439	0	0.861976073	0	0	0	0	0.018659493	0.018659493	0.074978536	0	0.074978536	0.040771313	0.003552565	0	0.065839177	76.05938092	5.159742807	-1.111282	-1.267935
1440	0	0.698932169	0	0.027268426	0.027268426	0	0.134922689	0.134922689	0.049989557	0.069336011	0.119325568	0	0.019491499	0	2.039145535	91.28993472	3.943886315	-0.706938	-0.868047
1441	0	0.879871026	0	0	0	0	0.059562128	0.059562128	0.010259121	0.050250496	0.060509617	0	0	0	0.071019208	212.9304701	1.763262127	-0.620253	-0.784267
1442	0	0.301945825	0	0.013290683	0.013290683	0	0.065327782	0.065327782	0.048317568	0.571063382	0.61938095	0	0	0	0.696051227	54.42940994	2.003310976	-0.485802	-0.654635
1443	0	0	0	0.293421572	0.293421572	0	0	0	0	0.706526187	0.706526187	0	0	0	0	6.176612908	2.834590681	-0.096819	-0.272626
1444	0	0	0	0.638229551	0.638229551	0	0	0	0	0.361720777	0.361720777	0	0	0	0	10.06939983	0	-0.02354	-0.202037
1445	0	0	0	0.223962466	0.223962466	0	0	0	0	0.77599048	0.77599048	0	0	0	0	4.081661299	2.334874426	-0.229817	-0.411584
1446	0	0	0.050621535	0.056365157	0.106986692	0.031894684	0.04499516	0.076889844	0	0.713035651	0.713035651	0.103043428	0	0	2.20152343	0	2.456630438	-0.374778	-0.560273
1447	0	0	0.009400711	0.32013496	0.329535671	0.035548249	0.138541359	0.174089608	0	0.496333052	0.496333052	0	0	0	3.049813905	0	3.50741496	-0.497264	-0.685643
1448	0	0	0	0.20447317	0.20447317	0	0	0	0	0.795487927	0.795487927	0	0	0	0	0	2.000641957	-0.381428	-0.57029
1449	0	0	0	0.076733526	0.076733526	0	0	0	0	0.923230387	0.923230387	0	0	0	0	0	3.929290613	-0.270861	-0.459456
1450	0	0	0	0.302525461	0.302525461	0	0	0	0	0.697441317	0.697441317	0	0	0	0	0	2.315623888	-0.070608	-0.258902
1451	0	0	0	0.997794079	0.997794079	0	0	0	0	0.002175614	0.002175614	0	0	0	0	0	1.16414948	0.041676	-0.141856
1452	0	0	0	0.916530505	0.916530505	0	0	0	0	0.083442153	0.083442153	0	0	0	0	0	0	0.084547	-0.096292
1453	0	0	0	0.983839163	0.983839163	0	0	0	0	0.016136508	0.016136508	0	0	0	0	0	0	0.087537	-0.087661
1454	0	0	0	0.999652608	0.999652608	0	0	0	0	0.000326126	0.000326126	0	0	0	0	0	0	0.011449	-0.158729
1455	0	0	0	0.881065449	0.881065449	0	0	0	0	0.02034623	0.02034623	0	0.014992026	0.083578142	0	0	0.718020058	-0.061936	-0.227388
1456	0	0	0.05137574	0.004702665	0.056078405	0	0	0	0	0	0	0.753975275	0.003885783	0.186045546	0	0	0.32417092	-1.282502	-1.439095
1457	0	0	0	0	0	0	0	0	0	0	0	0.999988221	0	0	0	0	0	-1.439095	-1.589164
1458	0	0	0.122332923	0	0.122332923	0	0	0	0	0	0	0.877658559	0	0	0	0	0	-1.488304	-1.625469
1459	0	0	0	0	0	0	0.499774401	0.499774401	0	0.060540408	0.060540408	0	0.072502234	0.367067124	1.255869347	0	0	-0.027427	-0.230772
1460	0	0	0	0	0	0	0.444147824	0.444147824	0	0.049749138	0.049749138	0	0.087069403	0.418917404	1.159127505	0	0	-0.012192	-0.21336
1461	0	0	0	0	0	0	0.064262589	0.064262589	0	0.057211382	0.057211382	0	0.097122729	0.781286721	0.920606024	0	0	0.014676	-0.186492
1462	0	0	0	0	0	0	0.002621656	0.002621656	0	0	0	0	0.08563779	0.911623675	0	0	0	0.036209	-0.164745
1463	0	0	0	0	0	0	0	0	0	0	0	0	0.092324025	0.907558847	0	0	0	0.1524	-0.04572
1464	0	0	0	0	0	0	0	0	0	0.040395099	0.040395099	0	0.094611793	0.864875779	0	0	0	0.166494	-0.028808
1465	0	0	0	0.298348731	0.298348731	0	0	0	0	0.107007796	0.107007796	0	0.085015496	0.509510498	0	0	0	0.18288	-0.009144
1466	0	0	0	0.189049494	0.189049494	0	0	0	0	0	0	0	0	0.810832924	0	0	0	0.268833	0.079414
1467	0	0	0	0.401439611	0.401439611	0	0	0	0	0	0	0	0.027185543	0.571257212	0	0	0	0.276697	0.086217
1468	0	0	0	0.254952888	0.254952888	0	0	0	0	0.114530008	0.114530008	0	0.174389215	0.456010252	0	0	0	0.256083	0.061029
1469	0	0	0	0.196463559	0.196463559	0	0	0	0	0.039263479	0.039263479	0	0.322320667	0.441834705	0	0	0	0.215099	0.025977
1470	0	0	0	0.034408842	0.034408842	0	0	0	0	0	0	0	0.719729124	0.245744541	0	0	0	0.1937	0.007909
1471	0	0	0	0.076564775	0.076564775	0	0	0	0	0	0	0	0.428650393	0.494667484	0	0	0	0.188173	0.002457
1472	0	0	0	0.390305335	0.390305335	0	0.133174464	0.133174464	0	0.007922819	0.007922819	0	0.016693439	0.45178679	0.699405018	0	0	0.201721	0.017115
1473	0	0	0	0.265048076	0.265048076	0	0.355213962	0.355213962	0	0.112793406	0.112793406	0	0.044592167	0.222235481	1.069922566	0	0	0.220786	0.037546
1474	0	0	0	0.685614203	0.685614203	0	0	0	0	0.078561598	0.078561598	0	0.031495752	0.204211833	0	0	0	0.271065	0.089173
1475	0	0	0	0.645236942	0.645236942	0	0	0	0	0.022390271	0.022390271	0	0.060942709	0.271313808	0	0	0	0.292894	0.111328
1476	0	0	0	0.967011388	0.967011388	0	0	0	0	0	0	0	0.003644322	0.029228414	0	0	0	0.323459	0.141162
1477	0	0	0	0.974843091	0.974843091	0	0.006228829	0.006228829	0	0.014196256	0.014196256	0	0	0.00461639	0.45726454	0	0	0.330129	0.146476
1478	0	0	0	0.864383643	0.864383643	0	0.005323631	0.005323631	0	0	0	0	0	0.130177784	0.291198483	0	0	0.335184	0.15072
1479	0	0	0	0.728738899	0.728738899	0	0.029822168	0.029822168	0	0	0	0	0	0.241324533	1.41117435	0	0	0.387601	0.204722
1480	0	0	0	0.900688296	0.900688296	0	0.012090738	0.012090738	0	0.030993851	0.030993851	0	0	0.056113306	0.649701655	0	0	0.383922	0.20055
1481	0	0	0	0.957889343	0.957889343	0	0	0	0	0.041997488	0.041997488	0	0	0	0	0	0	0.376081	0.192063
1482	0	0	0	0.883125039	0.883125039	0	0	0	0	0.116762482	0.116762482	0	0	0	0	0	0	0.362134	0.176671
1483	0	0	0	0.903099729	0.903099729	0	0	0	0	0.096788531	0.096788531	0	0	0	0	0	0	0.35973	0.172777
1484	0	0	0	0.976854585	0.976854585	0	0	0	0	0.023034464	0.023034464	0	0	0	0	0	0	0.364864	0.17284
1485	0	0	0	0.990976867	0.990976867	0	0	0	0	0.00891302	0.00891302	0	0	0	0	0	0	0.335157	0.139015
1486	0	0	0	0.985901529	0.985901529	0	0	0	0	0.013989246	0.013989246	0	0	0	0	0	0	0.31129	0.111842
1487	0	0	0	0.981527438	0.981527438	0	0	0	0	0.018364274	0.018364274	0	0	0	0	0	0	0.242211	0.026846
1488	0	0	0	0.999892699	0.999892699	0	0	0	0	0	0	0	0	0	0	0	0	0.207402	-0.016194
1489	1	0	0	0.974143638	0.974143638	0	0.025750097	0.025750097	0	0	0	0	0	0	0.805145985	0	0	0.147212	-0.090693
1490	0	0	0	0.941577594	0.941577594	0	0.036868095	0.036868095	0	0.021449132	0.021449132	0	0	0	0.805435054	0	1.162575635	0.094753	-0.178188
1491	0	0	0	0.969921362	0.969921362	0	0	0	0	0.029974593	0.029974593	0	0	0	0	0	0	0.061315	-0.231595
1492	0	0	0	0.99989714	0.99989714	0	0	0	0	0	0	0	0	0	0	0	0	-0.029666	-0.372316
1493	0	0	0	0.858320546	0.858320546	0	0.136609415	0.136609415	0	0.004968414	0.004968414	0	0	0	2.68841172	0	0	-0.072306	-0.444661
1494	0	0	0	0.452198875	0.452198875	0	0.517529372	0.517529372	0	0.030171411	0.030171411	0	0	0	3.874024915	0	0.280975043	-0.111003	-0.51014
1495	1	0	0	0.176138368	0.176138368	0	0.823762623	0.823762623	0	0	0	0	0	0	6.288043447	0	0	-0.282059	-0.724279
1496	1	0	0	0.026650011	0.026650011	0.598437627	0.374814735	0.973252362	0	0	0	0	0	0	3.101779056	0	1.61172501	-0.372126	-0.824625
1497	1	0	0	0	0	0.999903805	0	0.999903805	0	0	0	0	0	0	0	0	0.780355412	-0.542844	-1.010641
1498	1	0	0	0	0	0.999905286	0	0.999905286	0	0	0	0	0	0	0	0	1.057881177	-0.525994	-0.995944
1499	1	0	0	0	0	0.999906817	0	0.999906817	0	0	0	0	0	0	0	0	0	-0.506535	-0.97763
1500	1	0	0	0.09157922	0.09157922	0.83389286	0.074436317	0.908329177	0	0	0	0	0	0	1.751595476	0	0.689478493	-0.390892	-0.864008
1501	1	0	0	0.457324738	0.457324738	0.079795885	0.462789404	0.542585289	0	0	0	0	0	0	7.37058416	0	2.076978194	-0.390249	-0.86945
1502	1	0	0	0.477282595	0.477282595	0.048090368	0.474538744	0.522629112	0	0	0	0	0	0	6.121026817	0	1.001749863	-0.392779	-0.878464
1503	1	0	0	0.476088345	0.476088345	0.02805523	0.49576986	0.52382509	0	0	0	0	0	0	3.803606351	0	1.590440785	-0.37418	-0.879839
1504	1	0	0	0.675782154	0.675782154	0.00368593	0.319625369	0.323311299	0	0.00082176	0.00082176	0	0	0	2.75283282	0	1.029243082	-0.348239	-0.844095
1505	1	0	0	0.841564422	0.841564422	0.000726462	0.088284469	0.089010931	0	0.069341688	0.069341688	0	0	0	0.913487993	0	0.877677463	-0.269685	-0.730235
1506	1	0	0	0.999918918	0.999918918	0	0	0	0	0	0	0	0	0	0	0	0	-0.083837	-0.498309
1507	0	0	0	0.999920845	0.999920845	0	0	0	0	0	0	0	0	0	0	0	0	0.01177	-0.375458
1508	0	0	0	0.940961689	0.940961689	0	0	0	0	0.058961132	0.058961132	0	0	0	0	0	0	-0.055591	-0.381959
1509	1	0	0.024424965	0.944619886	0.969044851	0	0	0	0	0.01439131	0.01439131	0	0.016488685	0	0	0	0	-0.181701	-0.483587
1510	0	0.084267014	0.05180118	0.763047977	0.814849157	0	0.006996102	0.006996102	0	0.056585534	0.056585534	0	0.037229114	0	0.375726595	0	1.572192984	-0.338328	-0.6096
1511	0	0.999929046	0	0	0	0	0	0	0	0	0	0	0	0	0	0	2.634602333	-0.745419	-0.960716
1512	0	0.974345005	0	0	0	0	0	0	0	0	0	0	0.025586215	0	0	0.793151823	3.20240641	-0.875806	-1.070339
1513	0	0.96513637	0	0	0	0	0	0	0	0.034797073	0.034797073	0	0	0	0	1.335953239	3.464167923	-1.045464	-1.207008
1514	0	0.974497357	0	0	0	0	0.020416773	0.020416773	0	0	0	0	0.005021585	0	0	18.20372874	5.158978956	-1.358699	-1.520243
1515	0	0.939495292	0.042332056	0	0.042332056	0	0	0	0	0	0	0	0.01811069	0	0	14.21241282	3.487637765	-1.545934	-1.707513
1516	0	0.967927731	0.032012679	0	0.032012679	0	0	0	0	0	0	0	0	0	0	44.55975976	8.034248467	-1.063763	-1.228355
1517	0	0.642517623	0	0	0	0	0	0	0	0	0	0.357425209	0	0	0	1051.263155	11.19199155	-1.089574	-1.256625
1518	0	0.265844905	0.008361766	0	0.008361766	0	0	0	0	0.134984378	0.134984378	0.577082989	0.013671264	0	0	1026.49686	8.284264973	-1.12776	-1.298448
1519	0	0.008986513	0.174107988	0.067737368	0.241845356	0	0	0	0	0.744072252	0.744072252	0.005043701	0	0	0	5.540666807	1.416798544	-0.388144	-0.566107
1520	0	0	0	0.555277373	0.555277373	0	0	0	0	0.444673019	0.444673019	0	0	0	0	10.06939983	0	-0.251346	-0.432323
1521	0	0	0	0.063305282	0.063305282	0.030547009	0	0.030547009	0	0.90610072	0.90610072	0	0	0	0.925166034	1.76413464	3.262850015	-0.481584	-0.667512
1522	0	0	0	0.230509218	0.230509218	0.01510963	0	0.01510963	0	0.754336832	0.754336832	0	0	0	0.712742309	0	4.715758953	-0.501028	-0.69226
1523	0	0	0	0.734318334	0.734318334	0.027730974	0	0.027730974	0	0.23790909	0.23790909	0	0	0	1.02641485	0	6.003943152	-0.515112	-0.710184
1524	0	0	0	0.810596051	0.810596051	0	0	0	0	0.189365115	0.189365115	0	0	0	0	0	4.963278174	-0.352144	-0.550179
1525	0	0	0	0.439541521	0.439541521	0	0	0	0	0.560422461	0.560422461	0	0	0	0	0	3.734036483	-0.192013	-0.390133
1526	0	0	0	0.639397514	0.639397514	0	0	0	0	0.360569335	0.360569335	0	0	0	0	0	2.770356599	0.079248	-0.118872
1527	0	0	0	0.996383345	0.996383345	0	0	0	0	0.003586421	0.003586421	0	0	0	0	0	1.144248174	0.090777	-0.102731
1528	0	0	0	0.940916282	0.940916282	0	0	0	0	0.059056449	0.059056449	0	0	0	0	0	0	0.095848	-0.09527
1529	0	0	0	0.999975746	0.999975746	0	0	0	0	0	0	0	0	0	0	0	0	0.103632	-0.082296
1530	0	0	0	0.9779678	0.9779678	0	0	0	0	0.02201101	0.02201101	0	0	0	0	0	0	0.072309	-0.108674
1531	0	0	0	0.974554757	0.974554757	0	0	0	0	0.025427167	0.025427167	0	0	0	0	0	0	0.04572	-0.131064
1532	0	0	0.051290861	0.185909431	0.237200292	0	0	0	0	0.012045403	0.012045403	0.463569635	0.016600164	0.270569592	0	0	1.042190949	-0.895648	-1.058212
1533	0	0	0	0	0	0	0	0	0	0	0	0.999988301	0	0	0	0	0	-1.320084	-1.474688
1534	0	0	0.125932927	0	0.125932927	0	0	0	0	0	0	0.874058637	0	0	0	0	0	-2.057476	-2.197669
1535	0	0	0	0	0	0	0	0	0	0.19403102	0.19403102	0	0.074105304	0.731747834	0	0	0	-0.009063	-0.216055
1536	0	0	0	0	0	0	0	0	0	0	0	0	0.083398579	0.916485182	0	0	0	0.027108	-0.177633
1537	0	0	0	0	0	0	0	0	0	0.215459935	0.215459935	0	0.076140532	0.708282946	0	0	0	0.031637	-0.170547
1538	0	0	0	0	0	0	0	0	0	0	0	0	0.066970723	0.932912392	0	0	0	0.046282	-0.154598
1539	0	0	0	0	0	0	0	0	0	0	0	0	0.052934978	0.946947888	0	0	0	0.163349	-0.034771
1540	0	0	0	0	0	0	0	0	0	0	0	0	0.063885985	0.935996682	0	0	0	0.186368	-0.00951
1541	0	0	0	0.046951955	0.046951955	0	0	0	0	0	0	0	0.031139014	0.921791551	0	0	0	0.209784	0.016344
1542	0	0	0	0.201118172	0.201118172	0	0	0	0	0	0	0	0.019255237	0.779509005	0	0	0	0.252947	0.06226
1543	0	0	0	0.1942908	0.1942908	0	0	0	0	0	0	0	0.010612141	0.794979424	0	0	0	0.247687	0.056827
1544	0	0	0	0.441874644	0.441874644	0	0	0	0	0	0	0	0.013928568	0.544079152	0	0	0	0.215452	0.022767
1545	0	0	0	0.474644029	0.474644029	0	0	0	0	0.041378851	0.041378851	0	0.195545678	0.288313854	0	0	0	0.215095	0.026098
1546	0	0	0	0.407561197	0.407561197	0	0	0	0	0.002404895	0.002404895	0	0.253053312	0.336863105	0	0	0	0.212081	0.025172
1547	0	0	0	0.105011375	0.105011375	0	0	0	0	0	0	0	0.338259259	0.556612023	0	0	0	0.211037	0.025109
1548	0	0	0	0.132359567	0.132359567	0	0	0	0	0.012283293	0.012283293	0	0.268121732	0.587118261	0	0	0	0.215633	0.030669
1549	0	0	0	0.392138388	0.392138388	0	0	0	0	0.105782764	0.105782764	0	0.080051338	0.421910609	0	0	0	0.222309	0.038607
1550	0	0	0	0.601870241	0.601870241	0	0	0	0	0.140567739	0.140567739	0	0.014533619	0.242911795	0	0	0	0.262961	0.079963
1551	0	0	0	0.889802468	0.889802468	0	0	0	0	0.032905198	0.032905198	0	0.008873607	0.068302467	0	0	0	0.275005	0.091969
1552	0	0	0	0.595294721	0.595294721	0	0	0	0	0.11006813	0.11006813	0	0.084188155	0.210333128	0	0	0	0.293408	0.109929
1553	0	0	0	0.761661139	0.761661139	0	0	0	0	0.084358537	0.084358537	0	0.027231412	0.126633491	0	0	0	0.305716	0.120734
1554	0	0	0	0.593355691	0.593355691	0	0	0	0	0	0	0	0.004232834	0.402296546	0	0	0	0.313437	0.127547
1555	0	0	0	0.637822323	0.637822323	0	0	0	0	0	0	0	0	0.36206329	0	0	0	0.367714	0.184458
1556	0	0	0	0.724414841	0.724414841	0	0	0	0	0.142341648	0.142341648	0	0	0.133129717	0	0	0	0.363623	0.179196
1557	0	0	0	0.970532253	0.970532253	0	0	0	0	0.026716683	0.026716683	0	0	0.002637912	0	0	0	0.35793	0.171774
1558	0	0	0	0.971184046	0.971184046	0	0	0	0	0.028703492	0.028703492	0	0	0	0	0	0	0.347705	0.161624
1559	0	0	0	0.65727603	0.65727603	0	0	0	0	0.342612248	0.342612248	0	0	0	0	0	0	0.34715	0.159989
1560	0	0	0	0.87110263	0.87110263	0	0	0	0	0.128786439	0.128786439	0	0	0	0	0	0	0.356814	0.164802
1561	0	0	0	0.999888204	0.999888204	0	0	0	0	1.70E-06	0.0000017	0	0	0	0	0	0	0.331664	0.136075
1562	0	0	0	0.990375239	0.990375239	0	0	0	0	0.009515558	0.009515558	0	0	0	0	0	0	0.313944	0.115824
1563	0	0	0	0.896545245	0.896545245	0	0.056918553	0.056918553	0	0.046427938	0.046427938	0	0	0	1.34897304	0	0	0.251414	0.038406
1564	0	0	0	0.956518954	0.956518954	0	0.04337377	0.04337377	0	0	0	0	0	0	1.137917819	0	0	0.225188	0.006204
1565	0	0	0	0.999893761	0.999893761	0	0	0	0	0	0	0	0	0	0	0	0	0.18288	-0.04572
1566	1	0	0	0.936319565	0.936319565	0	0.009282833	0.009282833	0	0.05429245	0.05429245	0	0	0	0.348641202	0	1.49105052	0.134156	-0.133887
1567	0	0	0	0.999895984	0.999895984	0	0	0	0	0	0	0	0	0	0	0	1.202208716	0.100172	-0.190061
1568	0	0	0	0.989219018	0.989219018	0	0	0	0	0.010678152	0.010678152	0	0	0	0	0	0.132424432	-0.003048	-0.347472
1569	1	0	0	0.942577615	0.942577615	0	0.006597315	0.006597315	0	0.050723475	0.050723475	0	0	0	0.313416739	0	0	-0.054594	-0.437263
1570	1	0	0	0.96137851	0.96137851	0	0.032208418	0.032208418	0	0.006312762	0.006312762	0	0	0	1.133893945	0	0	-0.097536	-0.512064
1571	1	0	0	0.617147061	0.617147061	0	0.342542148	0.342542148	0	0.007629698	0.007629698	0	0.032582117	0	3.437954269	0	0	-0.263305	-0.726421
1572	1	0	0	0.082156732	0.082156732	0.310991271	0.568039787	0.879031058	0	0.027649663	0.027649663	0	0.011064954	0	2.896333353	0	1.313066622	-0.317552	-0.787918
1573	1	0	0	0.024122329	0.024122329	0.975781512	0	0.975781512	0	0	0	0	0	0	1.005854843	0	0.451781771	-0.405384	-0.88392
1574	1	0	0	0.079109842	0.079109842	0.920795482	0	0.920795482	0	0	0	0	0	0	3.803522737	0	1.389153116	-0.447197	-0.923533
1575	1	0	0	0.055470849	0.055470849	0.64038678	0.29903015	0.93941693	0.005019077	0	0.005019077	0	0	0	5.953574951	0	1.87445339	-0.440675	-0.916163
1576	1	0	0	0.101815155	0.101815155	0.106772152	0.791321129	0.898093281	0	0	0	0	0	0	2.545404136	0	1.592474304	-0.265176	-0.740664
1577	1	0	0	0.136931145	0.136931145	0	0.841325712	0.841325712	0	0.021653211	0.021653211	0	0	0	2.135017567	0	1.433492308	-0.195726	-0.678931
1578	1	0	0	0.536445022	0.536445022	0.019797339	0.341559747	0.361357086	0	0.102109641	0.102109641	0	0	0	5.284254504	0	0.877913479	-0.128016	-0.618744
1579	0	0	0	0.995571963	0.995571963	0	0.004341515	0.004341515	0	0	0	0	0	0	0.291389508	0	0	-0.070504	-0.574926
1580	0	0	0	0.999915258	0.999915258	0	0	0	0	0	0	0	0	0	0	0	0	-0.055148	-0.548713
1581	0	0	0	0.999917087	0.999917087	0	0	0	0	0	0	0	0	0	0	0	0	-0.033528	-0.496824
1582	1	0	0	0.981041181	0.981041181	0	0	0	0	0.018877783	0.018877783	0	0	0	0	0	0	-0.000227	-0.417735
1583	0	0	0	0.999920893	0.999920893	0	0	0	0	0	0	0	0	0	0	0	0	0.016612	-0.375056
1584	0	0	0	0.999747084	0.999747084	0	0	0	0	0.000175785	0.000175785	0	0	0	0	0	0	0.033528	-0.301752
1585	1	0	0.025262607	0.457175155	0.482437762	0	0	0	0	0.493786281	0.493786281	0	0.023700854	0	0	0	0	-0.382299	-0.70325
1586	0	0.184856788	0	0.068276633	0.068276633	0	0	0	0	0.746793552	0.746793552	0	0	0	0	0	0	-0.847144	-1.151147
1587	0	0.986149991	0	0	0	0	0	0	0	0.013779108	0.013779108	0	0	0	0	0	0.302322856	-0.593692	-0.856673
1588	0	0.93688373	0	0	0	0	0	0	0	0.03604435	0.03604435	0	0.027003194	0	0	0.966672627	2.136805304	-0.657277	-0.897383
1589	0	0.940126296	0	0	0	0	0	0	0	0.059807203	0.059807203	0	0	0	0	1.40091002	1.262588662	-0.949192	-1.143743
1590	0	0.948477212	0.015557062	0	0.015557062	0	0.006996963	0.006996963	0	0.028904535	0.028904535	0	0	0	0	45.66469207	4.301670355	-1.186476	-1.369822
1591	0	0.665639255	0.334298841	0	0.334298841	0	0	0	0	0	0	0	0	0	0	80.79751672	4.002420736	-1.320698	-1.497664
1592	0	0.930906681	0	0	0	0	0	0	0.054888039	0	0.054888039	0.014145748	0	0	0	0	4.096579028	-1.248119	-1.420288
1593	0	0.923760578	0	0	0	0	0	0	0	0	0	0.076182313	0	0	0	125.0911405	4.133164723	-1.301413	-1.474921
1594	0	0.832085817	0.018737913	0	0.018737913	0	0	0	0.013844992	0	0.013844992	0.133271419	0.002005222	0	0	240.5547892	3.459664271	-1.372432	-1.54787
1595	0	0.578998678	0.000282366	0	0.000282366	0.029413033	0	0.029413033	0.032983295	0.270346224	0.303329519	0.087924289	0	0	0.560696826	7.949082074	2.454612742	-0.662579	-0.84348
1596	0	0	0	0.448426005	0.448426005	0.005626242	0	0.005626242	0	0.533708673	0.533708673	0	0.012189536	0	0.156808063	9.491556311	0.735052584	-0.503767	-0.687593
1597	0	0	0	0.229853856	0.229853856	0.045391159	0	0.045391159	0	0.724708061	0.724708061	0	0	0	1.267594971	0.089950547	2.207502279	-0.522436	-0.712665
1598	0	0	0.07488011	0.541380429	0.616260539	0.046728517	0	0.046728517	0	0.33696669	0.33696669	0	0	0	1.685865386	0	2.733061516	-0.508683	-0.703036
1599	0	0.244026997	0.208844493	0.287443749	0.496288242	0	0	0	0	0.110902636	0.110902636	0.148740591	0	0	0	0	5.002451349	-0.500336	-0.697429
1600	0	0.007034045	0.109811977	0.404891129	0.514703106	0	0	0	0	0.478224083	0.478224083	0	0	0	0	0	3.68678741	-0.152244	-0.358039
1601	0	0	0	0.630156807	0.630156807	0.028559761	0	0.028559761	0	0.341247485	0.341247485	0	0	0	0.880229984	0	2.376434852	-0.048234	-0.253032
1602	0	0	0	0.927885207	0.927885207	0.042020673	0	0.042020673	0	0.030061041	0.030061041	0	0	0	0.896199348	0	1.623253969	0.123603	-0.079839
1603	0	0	0	0.966673542	0.966673542	0	0	0	0	0.033296296	0.033296296	0	0	0	0	0	2.581196174	0.100376	-0.098079
1604	0	0	0	0.999972805	0.999972805	0	0	0	0	0	0	0	0	0	0	0	1.301389541	0.096359	-0.099764
1605	0	0	0	0.986189565	0.986189565	0	0	0	0	0.013786256	0.013786256	0	0	0	0	0	0	0.10518	-0.086941
1606	0	0	0	0.999978887	0.999978887	0	0	0	0	0	0	0	0	0	0	0	0	0.08235	-0.104298
1607	0	0	0	0.993662367	0.993662367	0	0	0	0	0.006319635	0.006319635	0	0	0	0	0	0	0.063892	-0.118483
1608	0	0	0.051189434	0.458992827	0.510182261	0	0	0	0	0.053420726	0.053420726	0.173519033	0.019350339	0.243512808	0	0	1.556425345	-0.723709	-0.887362
1609	0	0	0	0	0	0	0	0	0	0	0	0.999988381	0	0	0	0	0	-1.089619	-1.244505
1610	0	0	0.11836402	0	0.11836402	0	0	0	0.009588897	0	0.009588897	0.805037181	0.012666757	0.05433479	0	0	0	-1.70422	-1.844428
1611	0	0	0	0	0	0	0	0	0	0.032241179	0.032241179	0	0.051143765	0.916500144	0	0	0	-0.090439	-0.303942
1612	0	0	0	0	0	0	0	0	0	0.041049846	0.041049846	0	0.061130318	0.897704429	0	0	0	-0.025539	-0.236032
1613	0	0	0	0	0	0	0	0	0	0.219167541	0.219167541	0	0.02159467	0.759121936	0	0	0	0.004131	-0.205161
1614	0	0	0	0	0	0	0.044980148	0.044980148	0	0.269911098	0.269911098	0	0	0.684992506	0	0	0	0.054864	-0.1524
1615	0	0	0	0	0	0	0.101719769	0.101719769	0	0.014711617	0.014711617	0	0.005933211	0.877518808	0	0	0	0.04379	-0.159045
1616	0	0	0	0	0	0	0	0	0	0.153444897	0.153444897	0	0.004607919	0.841830292	0	0	0	0.055562	-0.145244
1617	0	0	0	0	0	0	0	0	0	0.02607141	0.02607141	0	0.028552719	0.945258731	0	0	0	0.173736	-0.024384
1618	0	0	0	0	0	0	0	0	0	0	0	0	0.014538002	0.98534466	0	0	0	0.208002	0.01144
1619	0	0	0	0	0	0	0	0	0	0	0	0	0.030957869	0.968924645	0	0	0	0.240792	0.04572
1620	0	0	0	0	0	0	0	0	0	0	0	0	0	0.999882415	0	0	0	0.22978	0.037461
1621	0	0	0	0.040274653	0.040274653	0	0	0	0	0	0	0	0	0.959607712	0	0	0	0.206094	0.014971
1622	0	0	0	0.154339331	0.154339331	0	0	0	0	0	0	0	0	0.845543034	0	0	0	0.1524	-0.036576
1623	0	0	0	0.252561555	0.252561555	0	0	0	0	0.039755728	0.039755728	0	0	0.707565131	0	0	0	0.223649	0.034673
1624	0	0	0	0.341332555	0.341332555	0	0	0	0	0.001382335	0.001382335	0	0	0.657167622	0	0	0	0.257246	0.068513
1625	0	0	0	0.331282684	0.331282684	0	0	0	0	0	0	0	0.224909185	0.443690791	0	0	0	0.271272	0.085344
1626	0	0	0	0.255275782	0.255275782	0	0	0	0	0	0	0	0.155060541	0.589546535	0	0	0	0.271272	0.085344
1627	0	0	0	0.404046759	0.404046759	0	0	0	0	0.051195794	0.051195794	0	0.086895367	0.457745186	0	0	0	0.271272	0.085344
1628	0	0	0	0.495439858	0.495439858	0	0	0	0	0.053736611	0.053736611	0	0.071159422	0.379547512	0	0	0	0.302875	0.11958
1629	0	0	0	0.612863529	0.612863529	0	0	0	0	0.027016694	0.027016694	0	0.063012941	0.296990584	0	0	0	0.292231	0.10857
1630	0	0	0	0.714559912	0.714559912	0	0	0	0	0.10938583	0.10938583	0	0.013135774	0.162802628	0	0	0	0.246888	0.06096
1631	0	0	0	0.401527704	0.401527704	0	0	0	0	0.180007342	0.180007342	0	0.091283079	0.327066463	0	0	0	0.284436	0.098508
1632	0	0	0	0.808081896	0.808081896	0	0	0	0	0	0	0	0.015686767	0.17611642	0	0	0	0.306159	0.120231
1633	0	0	0	0.773932404	0.773932404	0	0	0	0	0.008562205	0.008562205	0	0	0.217391018	0	0	0	0.338328	0.1524
1634	0	0	0	0.928998484	0.928998484	0	0	0	0	0.061032173	0.061032173	0	0	0.009855564	0	0	0	0.321183	0.133936
1635	0	0	0	0.95071452	0.95071452	0	0	0	0	0.049172344	0.049172344	0	0	0	0	0	0	0.298704	0.109728
1636	0	0	0	0.976911676	0.976911676	0	0	0	0	0.02297588	0.02297588	0	0	0	0	0	0	0.343959	0.154983
1637	0	0	0	0.952735785	0.952735785	0	0	0	0	0.047152512	0.047152512	0	0	0	0	0	0	0.365475	0.176499
1638	0	0	0	0.981232234	0.981232234	0	0	0	0	0.018656855	0.018656855	0	0	0	0	0	0	0.408309	0.219326
1639	0	0	0	0.980176624	0.980176624	0	0	0	0	0.019713305	0.019713305	0	0	0	0	0	0	0.410142	0.217382
1640	0	0	0	0.99989082	0.99989082	0	0	0	0	0	0	0	0	0	0	0	0	0.409379	0.214128
1641	0	0	0	0.999891759	0.999891759	0	0	0	0	0	0	0	0	0	0	0	0	0.309565	0.104717
1642	0	0	0	0.923809077	0.923809077	0	0.076083671	0.076083671	0	0	0	0	0	0	1.28340473	0	0	0.300801	0.091864
1643	1	0	0	0.595987322	0.595987322	0	0.073453512	0.073453512	0	0.330452952	0.330452952	0	0	0	1.52170646	0	0.834206939	0.287395	0.072195
1644	0	0	0	0.941543838	0.941543838	0	0.012753266	0.012753266	0	0.045597771	0.045597771	0	0	0	0.565587703	0	0.394577984	0.234197	-0.017998
1645	1	0	0	0.878353625	0.878353625	0	0	0	0	0.121542387	0.121542387	0	0	0	0	0	0	0.193185	-0.0818
1646	0	0	0	0.914722212	0.914722212	0	0	0	0	0.085174987	0.085174987	0	0	0	0	0	0.885625437	0.078004	-0.254139
1647	0	0	0	0.986045018	0.986045018	0	0	0	0	0.013853418	0.013853418	0	0	0	0	0	1.002722653	0.012198	-0.362989
1648	0	0	0	0.999899722	0.999899722	0	0	0	0	0	0	0	0	0	0	0	1.005413307	-0.037557	-0.445164
1649	1	0	0	0.775367864	0.775367864	0	0.120196006	0.120196006	0	0.104337188	0.104337188	0	0	0	1.258085202	0	1.025201958	-0.149298	-0.615601
1650	1	0	0	0.46280691	0.46280691	0.004459259	0.370876266	0.375335525	0	0.161760007	0.161760007	0	0	0	3.708617101	0	1.427417726	-0.208076	-0.678606
1651	1	0	0	0.574883812	0.574883812	0.248213003	0.167435228	0.415648231	0	0.009371834	0.009371834	0	0	0	2.718852066	0	1.005680236	-0.303323	-0.777694
1652	1	0	0	0.534331608	0.534331608	0.287417381	0.029046503	0.316463884	0	0.149109868	0.149109868	0	0	0	2.216127433	0	1.727096039	-0.2887	-0.759444
1653	1	0	0	0.599204966	0.599204966	0.014343554	0.283322322	0.297665876	0.000704734	0.102331318	0.103036052	0	0	0	2.465905866	0	1.274935386	-0.279789	-0.749477
1654	1	0	0	0.737840278	0.737840278	0	0.154588293	0.154588293	0	0.107479905	0.107479905	0	0	0	1.796585678	0	0.769377792	-0.220567	-0.690479
1655	1	0	0	0.804683889	0.804683889	0	0.102318101	0.102318101	0	0.092908118	0.092908118	0	0	0	2.364949998	0	0	-0.186472	-0.659018
1656	1	0	0	0.919791555	0.919791555	0	0.078966943	0.078966943	0	0.001153292	0.001153292	0	0	0	2.062750039	0	0	-0.153653	-0.628999
1657	0	0	0	0.999913521	0.999913521	0	0	0	0	0	0	0	0	0	0	0	0	-0.07375	-0.55323
1658	1	0	0	0.999915302	0.999915302	0	0	0	0	0	0	0	0	0	0	0	0	-0.063434	-0.533462
1659	0	0	0	0.999917132	0.999917132	0	0	0	0	0	0	0	0	0	0	0	0	-0.054314	-0.501278
1660	1	0	0	0.999919012	0.999919012	0	0	0	0	0	0	0	0	0	0	0	0	-0.032752	-0.444091
1661	1	0	0	0.992157106	0.992157106	0	0	0	0	0.007763834	0.007763834	0	0	0	0	0	0	-0.021567	-0.412985
1662	0	0	0	0.999922919	0.999922919	0	0	0	0	0	0	0	0	0	0	0	0	-0.013096	-0.359716
1663	1	0	0.025092386	0.616815347	0.641907733	0	0	0	0	0.337986618	0.337986618	0	0.020030596	0	0	0	1.690660936	-0.337693	-0.670398
1664	0	0.220113793	0	0.636772344	0.636772344	0	0.008378197	0.008378197	0	0.134662691	0.134662691	0	0	0	0.309117939	0	1.113012903	-0.687445	-1.005568
1665	0	0.967693056	0	0	0	0	0	0	0	0.032236095	0.032236095	0	0	0	0	0	1.000641602	-0.584493	-0.853023
1666	0	0.943335462	0	0	0	0	0.002735994	0.002735994	0	0.026655096	0.026655096	0	0.027204776	0	0.009113935	4.287490897	4.007674186	-0.645558	-0.890419
1667	0	0.927237407	0	0	0	0	0.054464364	0.054464364	0	0.018231783	0.018231783	0	0	0	0	7.127487628	1.637169858	-0.859985	-1.059875
1668	0	0.847392998	0.152542831	0	0.152542831	0	0	0	0	0	0	0	0	0	0	34.85688501	7.18007638	-1.150378	-1.337896
1669	0	0.972770717	0	0	0	0	0	0	0.027167437	0	0.027167437	0	0	0	0	0.704088639	4.559046282	-1.293051	-1.473985
1670	0	0.736609227	0	0	0	0	0	0	0.149072824	0	0.149072824	0.114258477	0	0	0	3.461050366	4.332659433	-1.323896	-1.498952
1671	0	0.718425676	0	0	0	0.014030137	0	0.014030137	0.266562392	0	0.266562392	0.000924747	0	0	0.236020718	6.162976688	2.721843613	-1.374303	-1.550589
1672	0	0.653824672	0.044270287	0	0.044270287	0.074022932	0	0.074022932	0.024052911	0	0.024052911	0.10587999	0.097894632	0	0.413424116	151.6809304	5.807141751	-1.440173	-1.617978
1673	0	0.731008755	0.048124055	0	0.048124055	0.103455351	0	0.103455351	3.93E-05	0.005884733	0.005924033	0.111435742	0	0	0	536.2285779	5.577728392	-0.805714	-0.988151
1674	0	0.206582347	0.01474955	0.139459402	0.154208952	0.159403751	0	0.159403751	0	0.431742855	0.431742855	0.045015639	0.002996975	0	1.693610769	136.1537839	4.141177506	-0.650223	-0.835549
1675	0	0.06910555	0	0.538711881	0.538711881	0.049423395	0	0.049423395	0	0.306639373	0.306639373	0.036072943	0	0	1.355740898	0	4.742342036	-0.561719	-0.753743
1676	0	0.106984568	0.358613879	0.018171687	0.376785566	0.025703534	0	0.025703534	0	0.272794518	0.272794518	0.203579171	0.014108456	0	0.54744398	0	5.889899337	-0.540921	-0.736781
1677	0	0.014431773	0.56313513	0.012925308	0.576060438	0	0	0	0	0.109186818	0.109186818	0.281767246	0.018512257	0	0	0	5.058933512	-0.509374	-0.707749
1678	0	0	0.61514366	0.158194855	0.773338515	0.016996437	0	0.016996437	0	0.206234111	0.206234111	0	0.003392241	0	0.75851491	0	4.740966652	-0.049949	-0.260143
1679	0	0	0	0.472551808	0.472551808	0.091431389	0	0.091431389	0	0.435980926	0.435980926	0	0	0	3.653150425	0	2.64444188	0.042152	-0.166893
1680	0	0	0	0.488285457	0.488285457	0	0	0	0	0.511681535	0.511681535	0	0	0	0	0	2.000825203	0.155448	-0.051816
1681	0	0	0	0.470620708	0.470620708	0	0	0	0	0.529349202	0.529349202	0	0	0	0	0	3.000758904	0.106319	-0.096032
1682	0	0	0	0.949200063	0.949200063	0	0	0	0	0.050772815	0.050772815	0	0	0	0	0	1.730370636	0.096904	-0.103661
1683	0	0	0	0.952037515	0.952037515	0	0	0	0	0.047938381	0.047938381	0	0	0	0	0	0	0.10668	-0.09144
1684	0	0	0	0.996324441	0.996324441	0	0	0	0	0.003654522	0.003654522	0	0	0	0	0	0	0.094085	-0.098637
1685	0	0	0	0.934039377	0.934039377	0	0	0	0	0.065942702	0.065942702	0	0	0	0	0	0	0.085344	-0.103632
1686	0	0	0.009930421	0.68576688	0.695697301	0	0.008469979	0.008469979	0	0.154383844	0.154383844	0.001326935	0.019833921	0.120273266	0.105572022	0	1.218469246	-0.483672	-0.648689
1687	0	0	0.043080901	0	0.043080901	0	0.01259156	0.01259156	0	0.005949037	0.005949037	0.881032716	0	0.057334247	0.134297552	0	0.867646214	-0.73366	-0.889113
1688	0	0	0.077415205	0	0.077415205	0	0	0	0	0	0	0.512484241	0.074216044	0.335876236	0	0	0.060986564	-1.133856	-1.274064
1689	0	0	0	0	0	0	0	0	0	0	0	0	0	0.999885075	0	0	0	-0.070104	-0.286512
1690	0	0	0	0	0	0	0	0	0	0.03202991	0.03202991	0	0.027759795	0.940094876	0	0	0	-0.031804	-0.24232
1691	0	0	0	0	0	0	0	0	0	0.072621302	0.072621302	0	0.001438804	0.925824031	0	0	0	-0.009606	-0.219908
1692	0	0	0	0	0	0	0.057815543	0.057815543	0	0.21708643	0.21708643	0	0	0.72498177	0	0	0	0.028143	-0.18209
1693	0	0	0	0	0	0	0.134524654	0.134524654	0	0.183676732	0.183676732	0	0	0.681682011	0	0	0	0.067243	-0.138338
1694	0	0	0	0	0	0	0.147406399	0.147406399	0	0.152964765	0.152964765	0	0	0.699511938	0.117232982	0	0	0.092684	-0.110869
1695	0	0	0	0	0	0	0.043483429	0.043483429	0	0.099773585	0.099773585	0	0	0.85662584	0	0	0	0.173736	-0.027131
1696	0	0	0	0	0	0	0	0	0	0.086670434	0.086670434	0	0.009981272	0.903230951	0	0	0	0.235292	0.036131
1697	0	0	0	0	0	0	0	0	0	0	0	0	0.002774616	0.997107895	0	0	0	0.287566	0.089896
1698	0	0	0	0	0	0	0	0	0	0	0	0	0	0.999882413	0	0	0	0.293676	0.098906
1699	0	0	0	0	0	0	0	0	0	0	0	0	0	0.999882364	0	0	0	0.291384	0.098665
1700	0	0	0	0.002445415	0.002445415	0	0	0	0	0	0	0	0	0.99743695	0	0	0	0.285463	0.096487
1701	0	0	0	0	0	0	0	0	0	0	0	0	0	0.999882416	0	0	0	0.268276	0.0793
1702	0	0	0	0.210304782	0.210304782	0	0	0	0	0	0	0	0	0.789577734	0	0	0	0.270195	0.081301
1703	0	0	0	0.674981591	0.674981591	0	0	0	0	0	0	0	0.039655574	0.2852455	0	0	0	0.331571	0.143489
1704	0	0	0	0.438371693	0.438371693	0	0	0	0	0	0	0	0.03754121	0.523969961	0	0	0	0.328461	0.140454
1705	0	0	0	0.44604618	0.44604618	0	0	0	0	0	0	0	0.084897704	0.468939229	0	0	0	0.325408	0.137475
1706	0	0	0	0.804766995	0.804766995	0	0	0	0	0	0	0	0.027872515	0.1672439	0	0	0	0.302573	0.115702
1707	0	0	0	0.748260774	0.748260774	0	0	0	0	0	0	0	0.017050498	0.234572485	0	0	0	0.297942	0.111538
1708	0	0	0	0.75641747	0.75641747	0	0	0	0	0	0	0	0.023582026	0.219884658	0	0	0	0.28966	0.103732
1709	0	0	0	0.594836111	0.594836111	0	0	0	0	0	0	0	0.00875899	0.396289499	0	0	0	0.292339	0.105261
1710	0	0	0	0.66597994	0.66597994	0	0	0	0	0	0	0	0.057961681	0.275943476	0	0	0	0.296837	0.109275
1711	0	0	0	0.614446777	0.614446777	0	0	0	0	0	0	0	0.063423276	0.322015588	0	0	0	0.324296	0.136809
1712	0	0	0	0.727996978	0.727996978	0	0	0	0	0	0	0	0.001978821	0.269910436	0	0	0	0.359116	0.17031
1713	0	0	0	0.982490691	0.982490691	0	0	0	0	0	0	0	0	0.017396188	0	0	0	0.394607	0.20422
1714	0	0	0	0.999887573	0.999887573	0	0	0	0	0	0	0	0	0	0	0	0	0.384886	0.195713
1715	0	0	0	0.977570608	0.977570608	0	0	0	0	0.022317708	0.022317708	0	0	0	0	0	0	0.390001	0.201331
1716	0	0	0	0.999889109	0.999889109	0	0	0	0	0	0	0	0	0	0	0	0	0.41318	0.225391
1717	0	0	0	0.980414535	0.980414535	0	0	0	0	0.019475416	0.019475416	0	0	0	0	0	0	0.41181	0.220789
1718	0	0	0	0.999890842	0.999890842	0	0	0	0	0	0	0	0	0	0	0	0	0.409636	0.21637
1719	0	0	0	0.999891783	0.999891783	0	0	0	0	0	0	0	0	0	0	0	0	0.334179	0.130926
1720	0	0	0	0.96422972	0.96422972	0	0.007785028	0.007785028	0	0.027878026	0.027878026	0	0	0	0.214182578	0	0	0.312709	0.104079
1721	0	0	0	0.991661519	0.991661519	0	0.000986718	0.000986718	0	0.007245575	0.007245575	0	0	0	0.058570801	0	0	0.286277	0.070473
1722	0	0	0	0.999894902	0.999894902	0	0	0	0	0	0	0	0	0	0	0	0	0.256862	0.006645
1723	1	0	0	0.948644649	0.948644649	0	0	0	0	0.051251392	0.051251392	0	0	0	0	0	0	0.220964	-0.051231
1724	0	0	0	0.999897229	0.999897229	0	0	0	0	0	0	0	0	0	0	0	0	0.111123	-0.215698
1725	0	0	0	0.999898467	0.999898467	0	0	0	0	0	0	0	0	0	0	0	0	0.035394	-0.335209
1726	1	0	0	0.999899754	0.999899754	0	0	0	0	0	0	0	0	0	0	0	0	-0.015639	-0.416608
1727	0	0	0	0.999901091	0.999901091	0	0	0	0	0	0	0	0	0	0	0	0	-0.1107	-0.573743
1728	1	0	0	0.55828677	0.55828677	0	0.337477508	0.337477508	0	0.104138198	0.104138198	0	0	0	5.634181181	0	0	-0.162605	-0.629294
1729	1	0	0	0.441047337	0.441047337	0	0.454957553	0.454957553	0	0.103899023	0.103899023	0	0	0	6.265047337	0	0	-0.248419	-0.718684
1730	1	0	0	0.967878428	0.967878428	0	0	0	0	0.03202697	0.03202697	0	0	0	0	0	0	-0.20207	-0.668593
1731	1	0	0	0.956222115	0.956222115	0	0	0	0	0.043684816	0.043684816	0	0	0	0	0	0	-0.188796	-0.654588
1732	1	0	0	0.885614928	0.885614928	0	0	0	0	0.114293587	0.114293587	0	0	0	0	0	0	-0.191904	-0.658191
1733	1	0	0	0.940544361	0.940544361	0	0.010611393	0.010611393	0	0.048754395	0.048754395	0	0	0	0.335223162	0	0	-0.181866	-0.646517
1734	1	0	0	0.951531745	0.951531745	0	0	0	0	0.048380087	0.048380087	0	0	0	0	0	0	-0.173736	-0.637032
1735	1	0	0	0.962775667	0.962775667	0	0	0	0	0.037137897	0.037137897	0	0	0	0	0	0	-0.075533	-0.533052
1736	1	0	0	0.983785407	0.983785407	0	0	0	0	0.016129939	0.016129939	0	0	0	0	0	0	-0.072175	-0.520054
1737	1	0	0	0.998672522	0.998672522	0	0	0	0	0.001244656	0.001244656	0	0	0	0	0	0	-0.0762	-0.505968
1738	1	0	0	0.967281303	0.967281303	0	0	0	0	0.032637755	0.032637755	0	0	0	0	0	0	-0.071738	-0.476964
1739	1	0	0	0.991417335	0.991417335	0	0	0	0	0.008503653	0.008503653	0	0	0	0	0	0	-0.07124	-0.463316
1740	0	0	0	0.999922968	0.999922968	0	0	0	0	0	0	0	0	0	0	0	0	-0.079248	-0.44196
1741	0	0	0.0288227	0.786741155	0.815563855	0	0	0	0	0.164666119	0.164666119	0	0.019695023	0	0	0	1.485919625	-0.238212	-0.589907
1742	0	0.239673637	0	0.312540854	0.312540854	0	0.030288471	0.030288471	0	0.417424114	0.417424114	0	0	0	0.992353767	0	0.61082253	-0.387096	-0.728472
1743	0	0.967386969	0	0.000944826	0.000944826	0	0	0	0	0.031597409	0.031597409	0	0	0	0	0	0.611604358	-0.603102	-0.878015
1744	0	0.823135905	0	0.034054485	0.034054485	0	0.02960489	0.02960489	0	0.084066345	0.084066345	0	0.029069756	0	0.76239518	2.000720626	3.985039799	-0.637674	-0.886647
1745	0	0.997936869	0	0	0	0	0.00041038	0.00041038	0	0.00158636	0.00158636	0	0	0	0.044261853	13.18672991	2.307492799	-0.667512	-0.871728
1746	0	0.587372963	0.412562922	0	0.412562922	0	0	0	0	0	0	0	0	0	0	125.7455265	6.21182037	-1.115285	-1.306828
1747	0	0.950406719	0	0	0	0	0	0	0.049531492	0	0.049531492	0	0	0	0	2.22292802	3.3559355	-1.326147	-1.511556
1748	0	0.829258371	0	0	0	0.100590476	0	0.100590476	0.023927297	0	0.023927297	0.046164443	0	0	0.127568882	6.20700688	3.636543358	-1.459992	-1.639824
1749	0	0.055501253	0.011972003	0	0.011972003	0.70468832	0	0.70468832	0.163712646	0	0.163712646	0.06406879	0	0	0.935749645	10.40260604	0.946675169	-1.446897	-1.628184
1750	0	0.291087415	0	0	0	0.121088763	0	0.121088763	0.098043556	0	0.098043556	0.479042387	0.010683364	0	0.461758014	930.8091301	12.76730553	-1.43256	-1.61544
1751	0	0.0823455	0	0	0	0.129303055	0	0.129303055	0.000130022	0	0.000130022	0.777531509	0.010637924	0	0	2638.893279	14.94789993	-1.201973	-1.387503
1752	0	0.068765432	0.120151143	0.135547997	0.25569914	0.106860662	0.03303622	0.139896882	0	0.069227658	0.069227658	0.447929232	0.018432241	0	1.546227186	529.9072504	7.827719598	-1.065256	-1.25278
1753	0	0.151911288	0	0.247742095	0.247742095	0.216263353	0.004149356	0.220412709	0	0.379887114	0.379887114	0	0	0	4.172426754	143.8303421	2.746295247	-0.77724	-0.969264
1754	0	0.158667255	0.498755702	0	0.498755702	0	0	0	0	0.093497211	0.093497211	0.216644265	0.032391445	0	0	2009.241508	6.97959028	-0.966606	-1.162616
1755	0	0.434435131	0.009091047	0.102133951	0.111224998	0.051503226	0	0.051503226	0	0.227122108	0.227122108	0.128625767	0.047047371	0	1.600553881	110.1354102	5.498631742	-1.050891	-1.249293
1756	0	0.732190222	0.035337119	0	0.035337119	0	0.024057226	0.024057226	0	0.160914248	0.160914248	0.023292725	0.024169833	0	0.427284723	22.56740491	5.002108795	-0.722376	-0.926592
1757	0	0.033804227	0	0.071990704	0.071990704	0	0.000828428	0.000828428	0	0.893340835	0.893340835	0	0	0	0.051456367	0	5.604671058	-0.69863	-0.902868
1758	0	0	0	0.144247015	0.144247015	0	0.023041177	0.023041177	0	0.832678872	0.832678872	0	0	0	0.519687474	0	4.172894295	-0.654778	-0.859085
1759	0	0	0	0.089948397	0.089948397	0	0.062475311	0.062475311	0	0.847546275	0.847546275	0	0	0	1.249051328	0	5.170450402	-0.395603	-0.594922
1760	0	0	0	0.395489303	0.395489303	0	0	0	0	0.604483649	0.604483649	0	0	0	0	0	4.101887883	-0.271877	-0.471425
1761	0	0	0	0.717249676	0.717249676	0	0.037155775	0.037155775	0	0.236718249	0.236718249	0	0.00885227	0	1.548623005	0	3.851189297	-0.046272	-0.249854
1762	0	0	0	0.730913996	0.730913996	0	0.111543774	0.111543774	0	0.140757301	0.140757301	0	0.016763969	0	2.261864124	0	3.720128979	-0.141508	-0.337687
1763	0	0	0	0.932293389	0.932293389	0	0.034302944	0.034302944	0	0.033385825	0.033385825	0	0	0	0.360310636	0	2.507794009	-0.197309	-0.388604
1764	0	0	0	0.808477709	0.808477709	0	0.024628312	0.024628312	0	0.156298718	0.156298718	0	0.004754933	0.005825653	1.088737484	0	0.299022048	-0.433353	-0.592947
1765	0	0	0.041966878	0.083526624	0.125493502	0	0.021076728	0.021076728	0	0.025503098	0.025503098	0.191945135	0.026812651	0.609157426	1.14728173	0	2.155826658	-0.599223	-0.746309
1766	0	0	0.106653364	0.025690768	0.132344132	0	0.013095048	0.013095048	0	0	0	0.316885121	0.099019954	0.438647552	0	0	3.550322272	-0.853649	-0.982084
1767	0	0	0	0	0	0	0	0	0	0	0	0	0	0.999885062	0	0	0	-0.036964	-0.256022
1768	0	0	0	0	0	0	0	0	0	0.081445416	0.081445416	0	0	0.918439154	0	0	0	-0.013291	-0.224915
1769	0	0	0	0.066711756	0.066711756	0	0	0	0	0.194665359	0.194665359	0	0	0.738507012	0	0	0	0.010444	-0.200594
1770	0	0	0	0.000812158	0.000812158	0	0	0	0	0.054213173	0.054213173	0	0	0.944858402	0	0	0	0.048399	-0.161913
1771	0	0	0	0.016424532	0.016424532	0	0	0	0	0.00736429	0.00736429	0	0	0.976094567	0	0	0	0.086325	-0.120061
1772	0	0	0	0	0	0	0	0	0	0	0	0	0	0.999883095	0	0	0	0.107709	-0.096952
1773	0	0	0	0	0	0	0.129068633	0.129068633	0	0	0	0	0.095059177	0.77575504	0	0	0	0.164041	-0.038008
1774	0	0	0	0	0	0	0.116865799	0.116865799	0	0.207865838	0.207865838	0	0	0.675151017	0.082575904	0	0	0.235786	0.035516
1775	0	0	0	0	0	0	0	0	0	0.005356455	0.005356455	0	0	0.994526052	0	0	0	0.29199	0.093137
1776	0	0	0	0	0	0	0	0	0	0	0	0	0	0.999882411	0	0	0	0.303966	0.10872
1777	0	0	0	0	0	0	0	0	0	0	0	0	0	0.999882364	0	0	0	0.313541	0.120169
1778	0	0	0	0	0	0	0	0	0	0	0	0	0	0.999882366	0	0	0	0.329216	0.139219
1779	0	0	0	0	0	0	0	0	0	0	0	0	0	0.999882418	0	0	0	0.290474	0.100944
1780	0	0	0	0.126266485	0.126266485	0	0	0	0	0	0	0	0	0.873616034	0	0	0	0.285456	0.096164
1781	0	0	0	0.77082161	0.77082161	0	0	0	0	0	0	0	0.000251644	0.228809416	0	0	0	0.356616	0.16764
1782	0	0	0	0.716309623	0.716309623	0	0	0	0	0	0	0	0.006724242	0.276849005	0	0	0	0.354611	0.165635
1783	0	0	0	0.867842351	0.867842351	0	0	0	0	0	0	0	0	0.132040768	0	0	0	0.35301	0.164034
1784	0	0	0	0.82447551	0.82447551	0	0	0	0	0.042317919	0.042317919	0	0	0.133089989	0	0	0	0.301545	0.112569
1785	0	0	0	0.821708836	0.821708836	0	0	0	0	0.023340338	0.023340338	0	0.003064986	0.151769605	0	0	0	0.303172	0.115126
1786	0	0	0	0.516706622	0.516706622	0	0	0	0	0	0	0	0.009440982	0.47373656	0	0	0	0.32004	0.134112
1787	0	0	0	0.592214269	0.592214269	0	0.030199095	0.030199095	0	0.071728636	0.071728636	0	0	0.305742611	0.767802544	0	0	0.296666	0.108613
1788	0	0	0	0.556952249	0.556952249	0	0	0	0	0	0	0	0	0.442932859	0	0	0	0.28869	0.099714
1789	0	0	0	0.963258522	0.963258522	0	0	0	0	0.007862685	0.007862685	0	0.007420029	0.021344419	0	0	0	0.310896	0.12192
1790	0	0	0	0.184177946	0.184177946	0	0	0	0	0.342436838	0.342436838	0	0.094052446	0.379219021	0	0	0	0.404826	0.214382
1791	0	0	0	0.496841306	0.496841306	0	0	0	0	0.109255431	0.109255431	0	0.009076985	0.384713174	0	0	0	0.505968	0.313944
1792	0	0	0	0.922661214	0.922661214	0	0	0	0	0.008501206	0.008501206	0	0	0.068725171	0	0	0	0.434066	0.244705
1793	0	0	0	0.983078779	0.983078779	0	0	0	0	0.016809556	0.016809556	0	0	0	0	0	0	0.422862	0.234696
1794	0	0	0	0.983719379	0.983719379	0	0	0	0	0.01616975	0.01616975	0	0	0	0	0	0	0.420624	0.234696
1795	0	0	0	0.982340599	0.982340599	0	0	0	0	0.017549373	0.017549373	0	0	0	0	0	0	0.410595	0.222661
1796	0	0	0	0.999890864	0.999890864	0	0	0	0	0	0	0	0	0	0	0	0	0.404005	0.214417
1797	0	0	0	0.999891807	0.999891807	0	0	0	0	0	0	0	0	0	0	0	0	0.377952	0.176784
1798	0	0	0	0.999892798	0.999892798	0	0	0	0	0	0	0	0	0	0	0	0	0.318615	0.108007
1799	0	0	0	0.999893839	0.999893839	0	0	0	0	0	0	0	0	0	0	0	0	0.24384	0.021336
1800	0	0	0	0.99989493	0.99989493	0	0	0	0	0	0	0	0	0	0	0	0	0.279456	0.028968
1801	0	0	0	0.99989607	0.99989607	0	0	0	0	0	0	0	0	0	0	0	0	0.259549	-0.01031
1802	0	0	0	0.999897259	0.999897259	0	0	0	0	0	0	0	0	0	0	0	0	0.16764	-0.149352
1803	0	0	0	0.997164793	0.997164793	0	0	0	0	0.002733705	0.002733705	0	0	0	0	0	0	0.063869	-0.288971
1804	1	0	0	0.969554057	0.969554057	0	0	0	0	0.030345729	0.030345729	0	0	0	0	0	0	-0.001437	-0.376888
1805	0	0	0	0.999901124	0.999901124	0	0	0	0	0	0	0	0	0	0	0	0	-0.128013	-0.551684
1806	0	0	0	0.788270745	0.788270745	0	0.107656626	0.107656626	0	0.10397514	0.10397514	0	0	0	1.469259556	0	0	-0.136623	-0.567672
1807	1	0	0	0.420602631	0.420602631	0	0.367577863	0.367577863	0	0.211723454	0.211723454	0	0	0	7.491605446	0	0	-0.149352	-0.591312
1808	1	0	0	0.975896133	0.975896133	0	0.024009301	0.024009301	0	0	0	0	0	0	0.565053994	0	0	-0.159052	-0.601012
1809	1	0	0	0.99990697	0.99990697	0	0	0	0	0	0	0	0	0	0	0	0	-0.156393	-0.597781
1810	0	0	0	0.991217167	0.991217167	0	0	0	0	0.008691388	0.008691388	0	0	0	0	0	0	-0.134358	-0.573387
1811	1	0	0	0.970465534	0.970465534	0	0	0	0	0.029444656	0.029444656	0	0	0	0	0	0	-0.183272	-0.619437
1812	1	0	0	0.979887703	0.979887703	0	0	0	0	0.020024171	0.020024171	0	0	0	0	0	0	-0.217113	-0.651491
1813	1	0	0	0.968181342	0.968181342	0	0	0	0	0.031732265	0.031732265	0	0	0	0	0	0	-0.205658	-0.632118
1814	1	0	0	0.97822594	0.97822594	0	0	0	0	0.021689451	0.021689451	0	0	0	0	0	0	-0.169161	-0.589184
1815	1	0	0	0.976589483	0.976589483	0	0	0	0	0.02332774	0.02332774	0	0	0	0	0	0	-0.110876	-0.519305
1816	0	0	0	0.99706624	0.99706624	0	0	0	0	0.002852865	0.002852865	0	0	0	0	0	0	-0.071986	-0.467402
1817	1	0	0	0.982198044	0.982198044	0	0	0	0	0.017722993	0.017722993	0	0	0	0	0	0	-0.075658	-0.463002
1818	0	0	0	0.999923018	0.999923018	0	0	0	0	0	0	0	0	0	0	0	0	-0.162302	-0.527457
1819	1	0	0.033271955	0.554263705	0.58753566	0	0.017734103	0.017734103	0	0.375114095	0.375114095	0	0.019541191	0	0.545900315	0	2.167940782	-0.314787	-0.660657
1820	0	0.007359463	0	0.247502248	0.247502248	0	0.014983792	0.014983792	0.018918006	0.711163619	0.730081625	0	0	0	0.417504604	0	0	-0.44442	-0.774331
1821	0	0.007622928	0	0.178749997	0.178749997	0	0.00270042	0.00270042	0.050811043	0.754002993	0.804814036	0	0.006041877	0	0.159267193	0.014005545	0.444954188	-0.784733	-1.044681
1822	0	0.810541675	0	0.137333796	0.137333796	0	0.005166121	0.005166121	0	0.022748889	0.022748889	0	0.024140955	0	0.164618874	1.058158247	4.563051037	-0.774083	-1.012804
1823	0	0.961435269	0	0	0	0.00344866	0	0.00344866	0	0	0	0.035049735	0	0	0	12.04486923	3.844989627	-0.71301	-0.917226
1824	0	0.802652267	0.101974826	0	0.101974826	0.014567624	0	0.014567624	0.080741225	0	0.080741225	0	0	0	0	43.10487928	5.21426952	-1.192216	-1.386171
1825	0	0.952057412	0.047880858	0	0.047880858	0	0	0	0	0	0	0	0	0	0	6.072906335	5.22459409	-1.385903	-1.574998
1826	0	0.84377477	0.040527156	0	0.040527156	0.061540658	0	0.061540658	0.020918623	0	0.020918623	0.03317944	0	0	0.211772725	6.645571115	3.871042219	-1.445248	-1.628766
1827	0	0.849836683	0.145218916	0	0.145218916	0	0	0	0	0	0	0	0.004887474	0	0	14.3570243	3.526098166	-1.449823	-1.632947
1828	0	0.536673485	0.054196835	0	0.054196835	0	0	0	0	0	0	0.409075228	0	0	0	1461.052403	7.326701811	-1.452875	-1.635755
1829	0	0	0	0	0	0.064062009	0	0.064062009	0.040375792	0	0.040375792	0.893191856	0.002318416	0	0.733135642	2095.033813	12.31920211	-1.286022	-1.471628
1830	0	0.065805669	0.081617576	0	0.081617576	0	0.004452447	0.004452447	0	0	0	0.843600813	0.004474144	0	0	536.2791912	9.975313948	-1.193661	-1.381336
1831	0	0.027710613	0.124185632	0.176434715	0.300620347	0.169361974	0.039879391	0.209241365	0	0.248613117	0.248613117	0.194271849	0.019495982	0	3.531695904	297.9415949	4.460222867	-1.012064	-1.204088
1832	0	0.032755299	0	0.070780241	0.070780241	0	0	0	0.026426825	0.043706257	0.070133082	0.771806824	0.054480499	0	0	2580.578432	9.070072529	-1.153975	-1.347298
1833	0	0.079247732	0	0	0	0	0	0	0	0.006988738	0.006988738	0.840266718	0.073455481	0	0	1029.591783	8.27771675	-1.19829	-1.392689
1834	0	0.259705741	0.022218394	0	0.022218394	0	0	0	0	0.325281083	0.325281083	0.369593025	0.023163199	0	0	357.1559717	5.712696576	-0.919885	-1.11789
1835	0	0	0.126257238	0	0.126257238	0	0	0	0	0.257012334	0.257012334	0.41028156	0.206413132	0	0	0	4.456782889	-0.854151	-1.050912
1836	0	0	0	0	0	0	0	0	0	0.35975978	0.35975978	0.563457036	0.076750319	0	0	0	4.697118777	-0.784517	-0.979999
1837	0	0	0	0	0	0	0	0	0	0.693461282	0.693461282	0.212809653	0.093699121	0	0	0	4.346768378	-0.852836	-1.044579
1838	0	0	0	0.006742497	0.006742497	0	0.000919503	0.000919503	0	0.969203376	0.969203376	0	0.02310765	0	0.096849504	0	3.900747303	-0.674978	-0.86755
1839	0	0	0	0.437760125	0.437760125	0	0.106074499	0.106074499	0	0.427569199	0.427569199	0	0.028572223	0	2.327799286	0	4.86181945	-0.200848	-0.397269
1840	0	0	0	0.639956845	0.639956845	0	0.019210651	0.019210651	0	0.312427484	0.312427484	0	0.028384136	0	0.520852434	0	3.961906022	-0.355407	-0.543696
1841	0	0	0	0.711821962	0.711821962	0	0.239862697	0.239862697	0	0.025812829	0.025812829	0	0.022484747	0	5.441907449	0	3.368483111	-0.427277	-0.610357
1842	0	0	0	0.638918932	0.638918932	0	0.174572575	0.174572575	0	0.105404518	0.105404518	0.045488057	0.035386021	0.0002153	2.562180033	0	2.504005048	-0.395657	-0.547111
1843	0	0	0.025715133	0.415528485	0.441243618	0	0.037307694	0.037307694	0	0	0	0.010691349	0.021407382	0.489338579	0.398733281	0	4.034699624	-0.562182	-0.700712
1844	0	0	0.042430107	0	0.042430107	0	0	0	0	0	0	0	0	0.957561781	0	0	2.372052854	-0.782892	-0.903455
1845	0	0	0	0	0	0	0.006637981	0.006637981	0	0.01808304	0.01808304	0	0	0.97516516	0	0	0	-0.097536	-0.32004
1846	0	0	0	0	0	0	0.232028478	0.232028478	0	0.056021326	0.056021326	0	0.001784828	0.710050958	0.102232931	0	0	-0.032981	-0.255485
1847	0	0	0	0	0	0	0.173018097	0.173018097	0	0.172911792	0.172911792	0	0.020668822	0.633286339	0.136153438	0	0	0.006188	-0.216177
1848	0	0	0	0	0	0	0.20561469	0.20561469	0	0	0	0	0.021656824	0.772613044	0	0	0	0.012192	-0.201168
1849	0	0	0	0	0	0	0.011669631	0.011669631	0	0.005823515	0.005823515	0	0.021965353	0.960425618	0	0	0	0.041989	-0.170129
1850	0	0	0	0.027333787	0.027333787	0	0	0	0	0.180139132	0.180139132	0	0.026882558	0.765528248	0	0	0	0.085344	-0.124968
1851	0	0	0	0.262523125	0.262523125	0	0	0	0	0.091157001	0.091157001	0	0.011985026	0.634218229	0	0	0	0.119462	-0.088413
1852	0	0	0	0.013376784	0.013376784	0	0	0	0	0	0	0	0	0.986506304	0	0	0	0.130354	-0.076326
1853	0	0	0	0	0	0	0	0	0	0	0	0	0	0.999882844	0	0	0	0.140208	-0.064008
1854	0	0	0	0	0	0	0.036472234	0.036472234	0	0	0	0	0	0.963410416	0	0	0	0.222081	0.019645
1855	0	0	0	0	0	0	0	0	0	0	0	0	0.081766582	0.918115923	0	0	0	0.280416	0.079248
1856	0	0	0	0	0	0	0	0	0	0	0	0	0.029621995	0.970260414	0	0	0	0.292317	0.0971
1857	0	0	0	0	0	0	0	0	0	0	0	0	0	0.999882363	0	0	0	0.317308	0.122236
1858	0	0	0	0.003707366	0.003707366	0	0	0	0	0	0	0	0	0.996175	0	0	0	0.359664	0.164592
1859	0	0	0	0.160155132	0.160155132	0	0	0	0	0	0	0	0.015643255	0.824084032	0	0	0	0.350391	0.157638
1860	0	0	0	0.438223654	0.438223654	0	0	0	0	0	0	0	0.019646186	0.542012682	0	0	0	0.348869	0.15731
1861	0	0	0	0.563576761	0.563576761	0	0	0	0	0	0	0	1.90E-05	0.436286913	0	0	0	0.356616	0.16764
1862	0	0	0	0.75837008	0.75837008	0	0	0	0	0	0	0	0.023739146	0.217773649	0	0	0	0.348311	0.159335
1863	0	0	0	0.670168302	0.670168302	0	0	0	0	0.022447485	0.022447485	0	0.043992095	0.263275243	0	0	0	0.341376	0.1524
1864	0	0	0	0.760115643	0.760115643	0	0.016756205	0.016756205	0	0.062666356	0.062666356	0	0.018101914	0.142243308	0.858480156	0	0	0.341376	0.1524
1865	0	0	0	0.857021112	0.857021112	0	0.006691183	0.006691183	0	0.087648472	0.087648472	0	0.007509023	0.041013985	0.383178903	0	0	0.349192	0.160227
1866	0	0	0	0.355126796	0.355126796	0	0	0	0	0	0	0	0	0.644757379	0	0	0	0.364511	0.175618
1867	0	0	0	0.534489971	0.534489971	0	0.061996562	0.061996562	0	0.013206771	0.013206771	0	0	0.390191319	0.885437823	0	0	0.382877	0.196019
1868	0	0	0	0.913309372	0.913309372	0	2.93E-06	0.00000293	0	0.050978937	0.050978937	0	0	0.035593886	0.008340643	0	0	0.385551	0.199072
1869	0	0	0	0.771802809	0.771802809	0	0	0	0	0.059887339	0.059887339	0	0	0.168195521	0	0	0	0.365729	0.176753
1870	0	0	0	0.649079097	0.649079097	0	0	0	0	0.065297359	0.065297359	0	0.000910491	0.284599318	0	0	0	0.406476	0.217303
1871	0	0	0	0.680478129	0.680478129	0	0	0	0	0.174817907	0.174817907	0	0	0.144590876	0	0	0	0.448924	0.259493
1872	0	0	0	0.925072355	0.925072355	0	0	0	0	0.074815254	0.074815254	0	0	0	0	0	0	0.467194	0.282689
1873	0	0	0	0.996093012	0.996093012	0	0	0	0	0.003795342	0.003795342	0	0	0	0	0	0	0.450498	0.267295
1874	0	0	0	0.954986156	0.954986156	0	0	0	0	0.044902993	0.044902993	0	0	0	0	0	0	0.408776	0.227587
1875	0	0	0	0.93468156	0.93468156	0	0	0	0	0.065208433	0.065208433	0	0	0	0	0	0	0.390921	0.207503
1876	0	0	0	0.808740006	0.808740006	0	0	0	0	0.191150881	0.191150881	0	0	0	0	0	0	0.382154	0.196708
1877	0	0	0	0.937128893	0.937128893	0	0	0	0	0.062762937	0.062762937	0	0	0	0	0	0	0.369368	0.172492
1878	0	0	0	0.982254381	0.982254381	0	0	0	0	0.017638442	0.017638442	0	0	0	0	0	0	0.360183	0.153196
1879	0	0	0	0.999893865	0.999893865	0	0	0	0	0	0	0	0	0	0	0	0	0.34569	0.12718
1880	0	0	0	0.999894957	0.999894957	0	0	0	0	0	0	0	0	0	0	0	0	0.287483	0.04002
1881	0	0	0	0.999896098	0.999896098	0	0	0	0	0	0	0	0	0	0	0	0	0.249247	-0.016543
1882	0	0	0	0.999897289	0.999897289	0	0	0	0	0	0	0	0	0	0	0	0	0.160547	-0.145805
1883	1	0	0	0.999898529	0.999898529	0	0	0	0	0	0	0	0	0	0	0	0	0.115313	-0.225472
1884	1	0	0	0.97813855	0.97813855	0	0	0	0	0.021761268	0.021761268	0	0	0	0	0	0	0.080318	-0.281381
1885	1	0	0	0.989055643	0.989055643	0	0	0	0	0.010845514	0.010845514	0	0	0	0	0	0	-0.073786	-0.475766
1886	1	0	0	0.957385187	0.957385187	0	0	0	0	0.042517358	0.042517358	0	0	0	0	0	0	-0.083635	-0.495117
1887	1	0	0	0.895993344	0.895993344	0	0	0	0	0.103910639	0.103910639	0	0	0	0	0	0	-0.096149	-0.519908
1888	1	0	0	0.999905471	0.999905471	0	0	0	0	0	0	0	0	0	0	0	0	-0.125346	-0.553348
1889	1	0	0	0.983650989	0.983650989	0	0	0	0	0.016256019	0.016256019	0	0	0	0	0	0	-0.129101	-0.558444
1890	1	0	0	0.970288681	0.970288681	0	0	0	0	0.029619913	0.029619913	0	0	0	0	0	0	-0.116473	-0.545978
1891	1	0	0	0.975175717	0.975175717	0	0	0	0	0.024734513	0.024734513	0	0	0	0	0	0	-0.163863	-0.589615
1892	1	0	0	0.892952525	0.892952525	0	0	0	0	0.106959391	0.106959391	0	0	0	0	0	0	-0.195799	-0.619362
1893	0	0	0	0.991169487	0.991169487	0	0	0	0	0.008744163	0.008744163	0	0	0	0	0	0	-0.185971	-0.601124
1894	1	0	0	0.999915435	0.999915435	0	0	0	0	0	0	0	0	0	0	0	0	-0.150589	-0.559937
1895	1	0	0	0.969016832	0.969016832	0	0	0	0	0.030900437	0.030900437	0	0	0	0	0	0	-0.093369	-0.493139
1896	1	0	0	0.97705972	0.97705972	0	0.022859432	0.022859432	0	0	0	0	0	0	0.685025082	0	0	-0.085476	-0.475003
1897	1	0	0	0.995624234	0.995624234	0	0	0	0	0.004296851	0.004296851	0	0	0	0	0	0	-0.102776	-0.485432
1898	1	0	0	0.962976427	0.962976427	0	0	0	0	0.036946639	0.036946639	0	0	0	0	0	0.678840155	-0.207708	-0.570581
1899	0	0	0.050220148	0.514805855	0.565026003	0	0.137099478	0.137099478	0	0.264177745	0.264177745	0	0.033621872	0	1.960133032	0	2.871156164	-0.359156	-0.700834
1900	0	0	0.029923724	0.783232468	0.813156192	0	0.024250003	0.024250003	0.036246947	0.107844293	0.14409124	0	0.018429743	0	0.725372995	0	1.348444868	-0.475696	-0.800977
1901	1	0.101890221	0.009418261	0.240643587	0.250061848	0	0	0	0.60873828	0.011785185	0.620523465	0	0.027453775	0	0	0.109153368	3.183726466	-0.816081	-1.071253
1902	0	0.99993149	0	0	0	0	0	0	0	0	0	0	0	0	0	1.374902469	1.00055628	-0.80469	-1.040199
1903	0	0.930239135	0	0.010271603	0.010271603	0	0	0	0	0.018406645	0.018406645	0.041016337	0	0	0	1.779914505	2.367230225	-0.737609	-0.942839
1904	0	0.958775675	0.041160323	0	0.041160323	0	0	0	0	0	0	0	0	0	0	29.59048785	4.719270079	-1.231341	-1.426879
1905	0	0.982013225	0	0	0	0	0	0	0	0	0	0.017925102	0	0	0	35.12505785	4.761765355	-1.413777	-1.605087
1906	0	0.837876776	0	0	0	0.013916723	0	0.013916723	0.068416598	0	0.068416598	0.079730607	0	0	0.369825107	36.16696589	5.218071395	-1.435538	-1.621469
1907	0	0.615608523	0	0	0	0.384310903	0	0.384310903	0	0	0	2.37E-05	0	0	0	82.40222332	6.548838608	-1.453265	-1.637588
1908	0	0.340576637	0.040650372	0	0.040650372	0.010720465	0	0.010720465	0.188902393	0	0.188902393	0.291005759	0.128089983	0	0.398588193	581.34327	6.068428185	-1.469136	-1.652016
1909	0	0	0.12549235	0	0.12549235	0	0	0	0	0	0	0.868248084	0.006207702	0	0	2545.250777	16.80521564	-1.362709	-1.54839
1910	0	0.013999872	0.136102253	0	0.136102253	0	0	0	0	0	0	0.844764378	0.005084208	0	0	747.5528212	9.90353245	-1.325814	-1.513638
1911	0	0.205303912	0.220343183	0.026841676	0.247184859	0	0	0	0	0.050006356	0.050006356	0.370087244	0.127370966	0	0	1016.346156	5.988071944	-1.26492	-1.456944
1912	0	0	0	0.050526348	0.050526348	0	0	0	0.016928201	0.016154946	0.033083147	0.793119014	0.123227503	0	0	2302.470347	11.64240712	-1.372107	-1.561987
1913	0	0	0.006066648	0	0.006066648	0	0.00431397	0.00431397	0.025683378	0.017716675	0.043400053	0.844776732	0.101401334	0	0.171404138	2753.839593	14.39122362	-1.397223	-1.586199
1914	0	0.401374095	0.067196182	0	0.067196182	0	0	0	0	0	0	0.443281271	0.088109962	0	0	2292.304596	9.525034271	-1.207008	-1.395984
1915	0	0.476580963	0.108802965	0	0.108802965	0	0	0	0.194891863	0	0.194891863	0.179431552	0.040256991	0	0	0	5.244669544	-1.092525	-1.277041
1916	0	0.231393679	0.104185245	0	0.104185245	0	0	0	0	0	0	0.664388282	0	0	0	0	3.222394357	-0.972312	-1.152144
1917	0	0.195489118	0	0	0	0	0	0	0	0.127884259	0.127884259	0.650513322	0.02608343	0	0	0	3.143521751	-1.742139	-1.919289
1918	0	0.080103312	0	0.001566323	0.001566323	0	0	0	0	0.918303464	0.918303464	0	0	0	0	0	3.328828098	-1.492732	-1.669516
1919	0	0.127877843	0	0.146464421	0.146464421	0	0.017296112	0.017296112	0	0.708337746	0.708337746	0	0	0	0.417670353	1.851356828	4.002625951	-0.545592	-0.722376
1920	0	0.080436914	0	0.309767371	0.309767371	0	0	0	0	0.609774908	0.609774908	0	0	0	0	1.321494364	3.001630899	-0.86561	-1.030241
1921	0	0	0	0.358176881	0.358176881	0	0.332889163	0.332889163	0	0.308916268	0.308916268	0	0	0	2.850750815	0	3.905872987	-0.986003	-1.142596
1922	0	0	0	0.390985059	0.390985059	0	0.543625334	0.543625334	0	0.065375089	0.065375089	0	0	0	3.700217615	0	0	-0.301752	-0.42672
1923	0	0	0	0.283825682	0.283825682	0	0.101493778	0.101493778	0	0.044548977	0.044548977	0	0.018910838	0.551209426	1.635355926	0	2.22649624	-0.545358	-0.658009
1924	0	0	0	0	0	0	0	0	0	0	0	0	0.231027204	0.768964766	0	0	0.952138825	-0.844296	-0.941832
1925	0	0	0	0	0	0	0	0	0	0.0003774	0.0003774	0	0.083243343	0.916265423	0	0	0	0.006048	-0.219112
1926	0	0	0	0	0	0	0.258994501	0.258994501	0	0.009458777	0.009458777	0	0.05246288	0.67896942	0.022206249	0	0	0.038554	-0.184865
1927	0	0	0	0	0	0	0.399724611	0.399724611	0	0	0	0	0	0.600160427	0	0	0	0.058456	-0.163894
1928	0	0	0	0	0	0	0.087351305	0.087351305	0	0	0	0	0	0.912533242	0	0	0	0.107121	-0.111107
1929	0	0	0	0	0	0	0	0	0	0	0	0	0	0.999884107	0	0	0	0.119551	-0.096198
1930	0	0	0	0	0	0	0	0	0	0	0	0	0	0.999883716	0	0	0	0.137923	-0.074675
1931	0	0	0	0.159998401	0.159998401	0	0	0	0	0	0	0	0.015663522	0.82422145	0	0	0	0.209682	0.001493
1932	0	0	0	0	0	0	0	0	0	0	0	0	0.119694501	0.880188581	0	0	0	0.226109	0.01904
1933	0	0	0	0	0	0	0	0	0	0	0	0	0.019045156	0.980837682	0	0	0	0.237209	0.030929
1934	0	0	0	0	0	0	0	0	0	0	0	0	0.058331802	0.941550843	0	0	0	0.274245	0.071103
1935	0	0	0	0.074166744	0.074166744	0	0	0	0	0	0	0	0.10296113	0.822754628	0	0	0	0.299582	0.098424
1936	0	0	0	0.194986683	0.194986683	0	0	0	0	0	0	0	0.092066104	0.71282962	0	0	0	0.305465	0.108535
1937	0	0	0	0.154780398	0.154780398	0	0	0	0	0	0	0	0.001104292	0.843997673	0	0	0	0.309096	0.112951
1938	0	0	0	0.230895915	0.230895915	0	0	0	0	0	0	0	0.137944847	0.631041606	0	0	0	0.317334	0.122262
1939	0	0	0	0.285240302	0.285240302	0	0	0	0	0	0	0	0.152541228	0.562100891	0	0	0	0.319809	0.127129
1940	0	0	0	0.11072596	0.11072596	0	0	0	0	0	0	0	0.000186112	0.888970453	0	0	0	0.324494	0.13301
1941	0	0	0	0.107896006	0.107896006	0	0	0	0	0	0	0	0.13286727	0.759119402	0	0	0	0.34044	0.151464
1942	0	0	0	0.694928866	0.694928866	0	0	0	0	0	0	0	0.087939608	0.217014407	0	0	0	0.33258	0.143604
1943	0	0	0	0.698317477	0.698317477	0	0	0	0	0.007237735	0.007237735	0	0.097299138	0.197028782	0	0	0	0.326833	0.137857
1944	0	0	0	0.910409108	0.910409108	0	0.002666523	0.002666523	0	0.024309834	0.024309834	0	0	0.062497969	0.193110343	0	0	0.383193	0.195424
1945	0	0	0	0.920063523	0.920063523	0	0.030806889	0.030806889	0	0.049013372	0.049013372	0	0	0	1.617240347	0	0	0.396058	0.208256
1946	0	0	0	0.819174113	0.819174113	0	0.038989103	0.038989103	0	0.104537308	0.104537308	0	0	0.037183661	1.41261906	0	0	0.417423	0.229546
1947	0	0	0	0.913845046	0.913845046	0	0	0	0	0.015060444	0.015060444	0	0	0.070979145	0	0	0	0.414457	0.228779
1948	0	0	0	0.984623604	0.984623604	0	0	0	0	0.01526153	0.01526153	0	0	0	0	0	0	0.410655	0.225391
1949	0	0	0	0.953586856	0.953586856	0	0	0	0	0.046298827	0.046298827	0	0	0	0	0	0	0.392008	0.204784
1950	0	0	0	0.953582169	0.953582169	0	0	0	0	0.046304113	0.046304113	0	0	0	0	0	0	0.411048	0.224522
1951	0	0	0	0.99009939	0.99009939	0	0	0	0	0.009787538	0.009787538	0	0	0	0	0	0	0.430183	0.244117
1952	0	0	0	0.984055255	0.984055255	0	0	0	0	0.015832371	0.015832371	0	0	0	0	0	0	0.462781	0.281435
1953	0	0	0	0.974225206	0.974225206	0	0	0	0	0.025663167	0.025663167	0	0	0	0	0	0	0.446636	0.266451
1954	0	0	0	0.96831434	0.96831434	0	0	0	0	0.031574829	0.031574829	0	0	0	0	0	0	0.402864	0.224544
1955	0	0	0	0.967472561	0.967472561	0	0	0	0	0.032417454	0.032417454	0	0	0	0	0	0	0.38259	0.201892
1956	0	0	0	0.980925725	0.980925725	0	0	0	0	0.018965185	0.018965185	0	0	0	0	0	0	0.374031	0.191043
1957	0	0	0	0.999891854	0.999891854	0	0	0	0	0	0	0	0	0	0	0	0	0.371092	0.177143
1958	0	0	0	0.999892848	0.999892848	0	0	0	0	0	0	0	0	0	0	0	0	0.386245	0.181514
1959	0	0	0	0.912004917	0.912004917	0	0	0	0	0.087888974	0.087888974	0	0	0	0	0	0	0.401919	0.186038
1960	0	0	0	0.999894984	0.999894984	0	0	0	0	0	0	0	0	0	0	0	0	0.289914	0.044157
1961	0	0	0	0.999896127	0.999896127	0	0	0	0	0	0	0	0	0	0	0	0	0.241584	-0.021789
1962	0	0	0	0.999897318	0.999897318	0	0	0	0	0	0	0	0	0	0	0	0	0.155448	-0.143256
1963	0	0	0	0.992805607	0.992805607	0	0	0	0	0.007092952	0.007092952	0	0	0	0	0	0	0.15952	-0.171761
1964	0	0	0	0.98003279	0.98003279	0	0	0	0	0.01986706	0.01986706	0	0	0	0	0	0	0.150534	-0.198957
1965	0	0	0	0.999901191	0.999901191	0	0	0	0	0	0	0	0	0	0	0	0	-0.021336	-0.402336
1966	0	0	0	0.99990258	0.99990258	0	0	0	0	0	0	0	0	0	0	0	0	-0.026852	-0.417505
1967	1	0	0	0.99990402	0.99990402	0	0	0	0	0	0	0	0	0	0	0	0	-0.033528	-0.435864
1968	0	0	0	0.999905508	0.999905508	0	0	0	0	0	0	0	0	0	0	0	0	-0.082442	-0.492501
1969	1	0	0	0.992598354	0.992598354	0	0	0	0	0.007308693	0.007308693	0	0	0	0	0	0	-0.090718	-0.50292
1970	1	0	0	0.923820835	0.923820835	0	0	0	0	0.076087799	0.076087799	0	0	0	0	0	0	-0.088392	-0.50292
1971	1	0	0	0.999910271	0.999910271	0	0	0	0	0	0	0	0	0	0	0	0	-0.126739	-0.535515
1972	0	0	0	0.9124937	0.9124937	0	0	0	0	0.087418258	0.087418258	0	0	0	0	0	0	-0.148704	-0.553893
1973	1	0	0	0.981823617	0.981823617	0	0	0	0	0.018090077	0.018090077	0	0	0	0	0	0	-0.118872	-0.515112
1974	1	0	0	0.999584255	0.999584255	0	0	0	0	0.000331224	0.000331224	0	0	0	0	0	0	-0.082323	-0.473522
1975	1	0	0	0.987890749	0.987890749	0	0	0	0	0.012026565	0.012026565	0	0	0	0	0	0.421929689	-0.03048	-0.414528
1976	1	0	0	0.904399318	0.904399318	0	0.09551988	0.09551988	0	0	0	0	0	0	4.835308417	0	1.059565003	-0.136079	-0.51276
1977	1	0	0	0.851488288	0.851488288	0	0.031445736	0.031445736	0	0.116987108	0.116987108	0	0	0	1.456098163	0	1.094561211	-0.191708	-0.561786
1978	1	0	0	0.886272727	0.886272727	0	0	0	0	0.113650389	0.113650389	0	0	0	0	0	0.492960184	-0.313944	-0.664464
1979	1	0	0	0.9829312	0.9829312	0	0	0	0	0.016993949	0.016993949	0	0	0	0	0	0.731271076	-0.454248	-0.78678
1980	0	0	0.028141945	0.926140164	0.954282109	0	0.017243381	0.017243381	0	0.006067558	0.006067558	0	0.022334183	0	0.376779684	0	1.783223447	-0.551688	-0.871728
1981	1	0.101502451	0.039455728	0.346106859	0.385562587	0.014055995	0.035221765	0.04927776	0.284413766	0.151408699	0.435822465	0	0.027764099	0	1.585757601	0	3.431721642	-0.479826	-0.748963
1982	0	0.985293174	0	0	0	0.007822756	0	0.007822756	0.006815614	0	0.006815614	0	0	0	0.073291894	0	1.595942351	-0.591571	-0.841527
1983	0	0.989371857	0	0	0	0	0	0	0	0	0	0.010561918	0	0	0	1.706098961	4.0685994	-0.780288	-0.999744
1984	0	0.933464015	0.016319098	0	0.016319098	0	0	0	0	0	0	0.050152943	0	0	0	11.7593817	4.195033546	-0.992981	-1.196076
1985	0	0.647837568	0	0	0	0	0	0	0	0	0	0.338036451	0.014064366	0	0	348.3361799	7.87276846	-1.095955	-1.293105
1986	0	0.362214231	0.0671906	0	0.0671906	0	0	0	0.047459228	0	0.047459228	0.523076706	0	0	0	508.7865759	7.476754313	-1.29952	-1.491497
1987	0	0.684094279	0.009684358	0	0.009684358	0	0	0	0.022022234	0	0.022022234	0.284142322	0	0	0	252.9642605	6.764790177	-1.342351	-1.532501
1988	0	0.004540158	0.077252698	0	0.077252698	0	0	0	0	0	0	0.918152815	0	0	0	3227.933133	13.73081553	-1.377116	-1.565747
1989	0	0	0.000293076	0	0.000293076	0	0	0	0	0	0	0.999655123	0	0	0	2228.830468	16.37878806	-1.394449	-1.583163
1990	0	0.044234348	0.046552279	0	0.046552279	0	0	0	0	0	0	0.908167074	0.000997075	0	0	1554.772878	17.8470282	-1.353591	-1.54247
1991	0	0.446955251	0	0	0	0	0	0	0	0	0	0.516658423	0.036339728	0	0	2789.651371	8.396289453	-1.272871	-1.462245
1992	0	0.150935631	0.011127635	0	0.011127635	0	0	0	0.039692281	0	0.039692281	0.76564685	0.032553681	0	0	2653.722072	13.79984271	-1.114011	-1.303113
1993	0	0.136779922	0.060469793	0	0.060469793	0	0.038501682	0.038501682	0.09392083	0.088201531	0.182122361	0.497284348	0.084800697	0	0.420901183	740.1802505	6.646835234	-1.035289	-1.223358
1994	0	0.32430536	0.119032216	0	0.119032216	0	0	0	0	0	0	0.429530484	0.127093518	0	0	1066.662768	8.194461346	-0.831148	-1.012849
1995	0	0.241596496	0	0	0	0	0	0	0	0	0	0.701520375	0.056847533	0	0	576.0227907	7.69465373	-0.759768	-0.931001
1996	0	0.818952227	0	0	0	0	0	0	0	0	0	0.125745297	0.055269753	0	0	36.40622318	4.968362236	-0.690271	-0.851907
1997	0	0.973141673	0	0	0	0	0	0	0	0	0	0.008400068	0.01842846	0	0	0	4.059629311	-0.888867	-1.044359
1998	0	0.844050883	0	0	0	0	0	0	0	0.132624302	0.132624302	0	0.02329799	0	0	0.754102525	4.988210596	-0.802429	-0.957341
1999	0	0.516162609	0	0	0	0	0	0	0.205422463	0.251078786	0.456501249	0	0.027312339	0	0	2.449887288	5.971718762	-0.473883	-0.62813
[truncated: 14,679 more rows]
